# Supplementary material for: 2-Tosyl-2,3,3a,4,9,9a-hexa­hydro-1H-benzo[f]isoindol-1-one
Source: Acta Crystallogr Sect E Struct Rep Online. 2013 May 18;69(Pt 6):o926. doi: 10.1107/S1600536813011045 (PMC3685075; doi:10.1107/S1600536813011045)
Supplement: Supplementary file 1 [file e-69-0o926-sup1.cif]

##############################################################################
#                                                                            #
# This CIF contains the data in a paper accepted for publication in          #
# Acta Crystallographica Section E. It conforms to the requirements of       #
# Notes for Authors for Acta Crystallographica Section E, and has been       #
# peer reviewed under the auspices of the IUCr Commission on Journals.       #
#                                                                            #
# Full details of the Crystallographic Information File format               #
# are given in the paper "The Crystallographic Information File (CIF):       #
# a New Standard Archive File for Crystallography" by S. R. Hall, F. H.      #
# Allen and I. D. Brown [Acta Cryst. (1991), A47, 655-685].                  #
#                                                                            #
# The current version of the core CIF dictionary is obtainable from          #
# ftp://ftp.iucr.org/pub/cif_core.dic.                                       #
#                                                                            #
# Software is freely available for graphical display of the structure(s)     #
# in this CIF. For information consult the CIF software page                 #
# http://www.iucr.org/resources/cif/software.                                #
#                                                                            #
# This file may be used for bona fide research purposes within the           #
# scientific community so long as proper attribution is given to the journal # 
# article from which it was obtained.                                        #
#                                                                            #
##############################################################################
data_global
_audit_creation_method     'from IUCr template'
_journal_date_recd_electronic     2013-03-09
_journal_date_accepted     2013-04-23
_journal_name_full     'Acta Crystallographica, Section E'
_journal_year     2013
_journal_volume     69
_journal_issue      6
_journal_page_first     o926
_journal_page_last     o926
_journal_paper_category     QO
_journal_paper_doi     10.1107/S1600536813011045
_journal_coeditor_code     BV2220
_publ_contact_author_name     'Hu, Yi-Min'
_publ_contact_author_address
;
School of Chemistry and Materials Science,
Anhui Normal University,
Wuhu,
Anhui 241000,
People's Republic of China
;
_publ_contact_author_email     yiminhu@yahoo.cn
_publ_contact_author_fax     ?
_publ_contact_author_phone     ?
_publ_section_title
;
2-Tosyl-2,3,3a,4,9,9a-hexahydro-1<i>H</i>-benzo[<i>f</i>]isoindol-1-one
;
loop_
    _publ_author_name
    _publ_author_address
    'Wu, Min'
;
School of Chemistry and Materials Science,
Anhui Normal University,
Wuhu,
Anhui 241000,
People's Republic of China
;
    'Hu, Yi-Min'
;
School of Chemistry and Materials Science,
Anhui Normal University,
Wuhu,
Anhui 241000,
People's Republic of China
;
data_I
_audit_creation_method     SHELXL-97
_chemical_name_systematic
;
2-Tosyl-2,3,3a,4,9,9a-hexahydro-1<i>H</i>-benzo[<i>f</i>]isoindol-1-one
;
_chemical_name_common     ?
_chemical_formula_moiety     'C19 H19 N O3 S'
_chemical_formula_sum     'C19 H19 N O3 S'
_chemical_formula_iupac     'C19 H19 N O3 S'
_chemical_formula_weight     341.41
_chemical_melting_point     ?
_symmetry_cell_setting     triclinic
_symmetry_space_group_name_H-M     'P -1'
_symmetry_space_group_name_Hall     '-P 1'
loop_
    _symmetry_equiv_pos_as_xyz
    'x, y, z'
    '-x, -y, -z'
_cell_length_a     6.4389(8)
_cell_length_b     8.4336(11)
_cell_length_c     15.4958(12)
_cell_angle_alpha     89.312(2)
_cell_angle_beta     87.395(3)
_cell_angle_gamma     81.224(2)
_cell_volume     830.75(16)
_cell_formula_units_Z     2
_cell_measurement_reflns_used     3121
_cell_measurement_theta_min     2.11
_cell_measurement_theta_max     23.55
_cell_measurement_temperature     291(2)
_exptl_crystal_description     block
_exptl_crystal_colour     Colorless
_exptl_crystal_size_max     0.28
_exptl_crystal_size_mid     0.24
_exptl_crystal_size_min     0.22
_exptl_crystal_density_diffrn     1.365
_exptl_crystal_density_meas     ?
_exptl_crystal_density_method     'not measured'
_exptl_crystal_F_000     360
_exptl_absorpt_coefficient_mu     0.212
_exptl_absorpt_correction_type     multi-scan
_exptl_absorpt_process_details     '(SADABS; Bruker, 2000)'
_exptl_absorpt_correction_T_min     0.9431
_exptl_absorpt_correction_T_max     0.9549
_exptl_special_details     ?
_diffrn_ambient_temperature     291(2)
_diffrn_radiation_type     'MoK\a'
_diffrn_radiation_wavelength     0.71073
_diffrn_radiation_source     'sealed tube'
_diffrn_radiation_monochromator     'graphite'
_diffrn_measurement_device_type     'Bruker SMART APEX CCD'
_diffrn_measurement_method     'phi and omega scans'
_diffrn_detector_area_resol_mean     ?
_diffrn_reflns_number     7242
_diffrn_reflns_av_R_equivalents     0.0409
_diffrn_reflns_av_sigmaI/netI     0.0810
_diffrn_reflns_theta_min     1.32
_diffrn_reflns_theta_max     27.51
_diffrn_reflns_theta_full     27.51
_diffrn_measured_fraction_theta_max     0.975
_diffrn_measured_fraction_theta_full     0.975
_diffrn_reflns_limit_h_min     -8
_diffrn_reflns_limit_h_max     8
_diffrn_reflns_limit_k_min     -10
_diffrn_reflns_limit_k_max     10
_diffrn_reflns_limit_l_min     -20
_diffrn_reflns_limit_l_max     18
_diffrn_standards_number     ?
_diffrn_standards_interval_count     ?
_diffrn_standards_interval_time     ?
_diffrn_standards_decay_%     ?
_refine_special_details
;
Refinement of <i>F</i>^2^ against ALL reflections. The weighted <i>R</i>-factor
<i>wR</i> and goodness of fit <i>S</i> are based on <i>F</i>^2^, conventional
<i>R</i>-factors <i>R</i> are based on <i>F</i>, with <i>F</i> set to zero for
negative <i>F</i>^2^. The threshold expression of <i>F</i>^2^ >
\s(<i>F</i>^2^) is used only for calculating <i>R</i>-factors(gt) <i>etc</i>.
and is not relevant to the choice of reflections for refinement.
<i>R</i>-factors based on <i>F</i>^2^ are statistically about twice as large
as those based on <i>F</i>, and <i>R</i>- factors based on ALL data will be
even larger.
;
_reflns_number_total     3724
_reflns_number_gt     1902
_reflns_threshold_expression     >2sigma(I)
_refine_ls_structure_factor_coef     Fsqd
_refine_ls_matrix_type     full
_refine_ls_R_factor_all     0.1258
_refine_ls_R_factor_gt     0.0554
_refine_ls_wR_factor_gt     0.1132
_refine_ls_wR_factor_ref     0.1397
_refine_ls_goodness_of_fit_ref     1.002
_refine_ls_restrained_S_all     1.003
_refine_ls_number_reflns     3724
_refine_ls_number_parameters     218
_refine_ls_number_restraints     1
_refine_ls_hydrogen_treatment     constr
_refine_ls_weighting_scheme     calc
_refine_ls_weighting_details
         'calc w=1/[\s^2^(Fo^2^)+(0.0538P)^2^+0.0132P] where P=(Fo^2^+2Fc^2^)/3'
_atom_sites_solution_hydrogens     geom
_atom_sites_solution_primary     direct
_atom_sites_solution_secondary     difmap
_refine_ls_shift/su_max     0.002
_refine_ls_shift/su_mean     0.000
_refine_diff_density_max     0.191
_refine_diff_density_min     -0.266
_refine_ls_extinction_method     none
_refine_ls_extinction_coef     ?
loop_
    _atom_type_symbol
    _atom_type_description
    _atom_type_scat_dispersion_real
    _atom_type_scat_dispersion_imag
    _atom_type_scat_source
    'C' 'C' 0.0033 0.0016
                         'International Tables Vol C Tables 4.2.6.8 and 6.1.1.4'
    'H' 'H' 0.0000 0.0000
                         'International Tables Vol C Tables 4.2.6.8 and 6.1.1.4'
    'N' 'N' 0.0061 0.0033
                         'International Tables Vol C Tables 4.2.6.8 and 6.1.1.4'
    'O' 'O' 0.0106 0.0060
                         'International Tables Vol C Tables 4.2.6.8 and 6.1.1.4'
    'S' 'S' 0.1246 0.1234
                         'International Tables Vol C Tables 4.2.6.8 and 6.1.1.4'
_computing_data_collection     'SMART (Bruker, 2000)'
_computing_cell_refinement     'SAINT (Bruker, 2000)'
_computing_data_reduction     'SAINT (Bruker, 2000)'
_computing_structure_solution     'SHELXTL (Sheldrick, 2008)'
_computing_structure_refinement     'SHELXTL (Sheldrick, 2008)'
_computing_molecular_graphics     'SHELXTL (Sheldrick, 2008)'
_computing_publication_material     'SHELXTL (Sheldrick, 2008)'
loop_
    _atom_site_type_symbol
    _atom_site_label
    _atom_site_fract_x
    _atom_site_fract_y
    _atom_site_fract_z
    _atom_site_U_iso_or_equiv
    _atom_site_adp_type
    _atom_site_calc_flag
    _atom_site_refinement_flags
    _atom_site_occupancy
    _atom_site_symmetry_multiplicity
    _atom_site_disorder_assembly
    _atom_site_disorder_group
    C C1 0.3560(5) 0.2477(3) 1.14379(19) 0.0529(8) Uani d . 1 1 . .
    H H1 0.2229 0.2911 1.1658 0.063 Uiso calc R 1 1 . .
    C C2 0.5104(6) 0.1853(4) 1.1995(2) 0.0632(9) Uani d . 1 1 . .
    H H2 0.4793 0.1846 1.2587 0.076 Uiso calc R 1 1 . .
    C C3 0.7085(6) 0.1248(4) 1.1681(2) 0.0632(9) Uani d . 1 1 . .
    H H3 0.8121 0.0837 1.2058 0.076 Uiso calc R 1 1 . .
    C C4 0.7530(5) 0.1253(3) 1.0804(2) 0.0516(8) Uani d . 1 1 . .
    H H4 0.8885 0.0863 1.0593 0.062 Uiso calc R 1 1 . .
    C C5 0.6001(4) 0.1827(3) 1.02266(18) 0.0402(7) Uani d . 1 1 . .
    C C6 0.3994(4) 0.2456(3) 1.05538(18) 0.0420(7) Uani d . 1 1 . .
    C C7 0.2351(4) 0.3035(4) 0.99167(19) 0.0509(8) Uani d . 1 1 . .
    H H7A 0.1217 0.3744 1.0211 0.061 Uiso calc R 1 1 . .
    H H7B 0.1771 0.2121 0.9711 0.061 Uiso calc R 1 1 . .
    C C8 0.3179(4) 0.3927(3) 0.91382(17) 0.0402(7) Uani d . 1 1 . .
    H H8 0.2959 0.5078 0.9264 0.048 Uiso calc R 1 1 . .
    C C9 0.5518(4) 0.3398(3) 0.88727(16) 0.0383(7) Uani d . 1 1 . .
    H H9 0.6331 0.4209 0.9067 0.046 Uiso calc R 1 1 . .
    C C10 0.6378(4) 0.1798(3) 0.92661(17) 0.0421(7) Uani d . 1 1 . .
    H H10A 0.5702 0.0963 0.9024 0.050 Uiso calc R 1 1 . .
    H H10B 0.7876 0.1552 0.9127 0.050 Uiso calc R 1 1 . .
    C C11 0.5606(4) 0.3383(4) 0.78857(18) 0.0474(8) Uani d . 1 1 . .
    H H11A 0.6051 0.4355 0.7652 0.057 Uiso calc R 1 1 . .
    H H11B 0.6567 0.2464 0.7666 0.057 Uiso calc R 1 1 . .
    C C12 0.1997(5) 0.3657(4) 0.83510(19) 0.0478(7) Uani d . 1 1 . .
    C C13 0.1097(4) 0.4760(3) 0.64007(17) 0.0424(7) Uani d . 1 1 . .
    C C14 -0.0883(4) 0.4722(4) 0.61141(18) 0.0510(8) Uani d . 1 1 . .
    H H14 -0.1412 0.3758 0.6087 0.061 Uiso calc R 1 1 . .
    C C15 -0.2072(5) 0.6144(5) 0.58664(19) 0.0614(9) Uani d . 1 1 . .
    H H15 -0.3399 0.6120 0.5658 0.074 Uiso calc R 1 1 . .
    C C16 -0.1359(6) 0.7594(4) 0.59177(19) 0.0621(9) Uani d . 1 1 . .
    C C17 0.0634(6) 0.7592(4) 0.6211(2) 0.0703(10) Uani d . 1 1 . .
    H H17 0.1151 0.8558 0.6252 0.084 Uiso calc R 1 1 . .
    C C18 0.1867(5) 0.6194(4) 0.6445(2) 0.0631(9) Uani d . 1 1 . .
    H H18 0.3215 0.6214 0.6632 0.076 Uiso calc R 1 1 . .
    C C19 -0.2678(6) 0.9147(5) 0.5653(2) 0.0981(14) Uani d . 1 1 . .
    H H19A -0.2730 0.9919 0.6106 0.147 Uiso calc R 1 1 . .
    H H19B -0.4078 0.8957 0.5549 0.147 Uiso calc R 1 1 . .
    H H19C -0.2064 0.9551 0.5135 0.147 Uiso calc R 1 1 . .
    N N1 0.3425(3) 0.3281(3) 0.76626(14) 0.0429(6) Uani d . 1 1 . .
    O O1 0.0116(3) 0.3754(3) 0.83041(14) 0.0784(8) Uani d . 1 1 . .
    O O2 0.4664(3) 0.2878(3) 0.61566(13) 0.0654(6) Uani d U 1 1 . .
    O O3 0.1562(4) 0.1696(2) 0.66729(15) 0.0769(7) Uani d . 1 1 . .
    S S1 0.27381(13) 0.29881(9) 0.66632(5) 0.0514(3) Uani d U 1 1 . .
loop_
    _atom_site_aniso_label
    _atom_site_aniso_U_11
    _atom_site_aniso_U_22
    _atom_site_aniso_U_33
    _atom_site_aniso_U_12
    _atom_site_aniso_U_13
    _atom_site_aniso_U_23
    C1 0.062(2) 0.0443(18) 0.051(2) -0.0084(16) 0.0091(17) -0.0015(15)
    C2 0.088(3) 0.062(2) 0.0405(19) -0.015(2) -0.0038(19) -0.0014(16)
    C3 0.073(3) 0.062(2) 0.056(2) -0.012(2) -0.0174(19) 0.0071(17)
    C4 0.0528(19) 0.0468(18) 0.056(2) -0.0073(15) -0.0084(16) 0.0053(15)
    C5 0.0443(17) 0.0313(15) 0.0456(18) -0.0079(13) -0.0024(14) 0.0049(12)
    C6 0.0468(18) 0.0358(16) 0.0434(18) -0.0082(14) 0.0033(14) 0.0000(13)
    C7 0.0381(17) 0.0528(19) 0.060(2) -0.0048(14) 0.0082(15) 0.0021(15)
    C8 0.0320(16) 0.0358(16) 0.0514(18) -0.0013(12) 0.0003(13) 0.0006(13)
    C9 0.0311(15) 0.0395(16) 0.0451(17) -0.0082(12) -0.0022(12) 0.0026(12)
    C10 0.0351(16) 0.0374(16) 0.0523(19) -0.0018(13) 0.0004(13) -0.0018(13)
    C11 0.0303(16) 0.058(2) 0.0524(19) -0.0017(14) -0.0056(13) 0.0079(14)
    C12 0.0337(17) 0.055(2) 0.054(2) -0.0039(14) -0.0043(15) 0.0103(15)
    C13 0.0415(17) 0.0445(17) 0.0409(17) -0.0038(14) -0.0073(13) 0.0063(13)
    C14 0.0422(18) 0.065(2) 0.0459(19) -0.0080(16) -0.0033(15) 0.0028(15)
    C15 0.0412(19) 0.089(3) 0.049(2) 0.0066(19) -0.0047(15) 0.0037(19)
    C16 0.068(2) 0.069(2) 0.0385(19) 0.0218(19) 0.0013(17) 0.0017(16)
    C17 0.089(3) 0.050(2) 0.070(2) -0.001(2) -0.020(2) 0.0058(18)
    C18 0.057(2) 0.055(2) 0.078(3) -0.0072(18) -0.0216(18) 0.0065(18)
    C19 0.115(3) 0.087(3) 0.073(3) 0.046(3) -0.009(2) 0.013(2)
    N1 0.0325(13) 0.0520(15) 0.0437(15) -0.0036(11) -0.0070(11) 0.0052(11)
    O1 0.0266(12) 0.135(2) 0.0729(17) -0.0107(13) -0.0060(11) 0.0115(15)
    O2 0.0576(12) 0.0761(16) 0.0547(14) 0.0166(12) -0.0041(9) -0.0101(11)
    O3 0.0937(18) 0.0507(14) 0.0942(18) -0.0258(13) -0.0428(14) 0.0088(12)
    S1 0.0530(5) 0.0458(5) 0.0553(5) -0.0035(4) -0.0151(4) -0.0002(4)
_geom_special_details
;
All e.s.d.'s (except the e.s.d. in the dihedral angle between two l.s. planes)
are estimated using the full covariance matrix. The cell e.s.d.'s are taken
into account individually in the estimation of e.s.d.'s in distances, angles
and torsion angles; correlations between e.s.d.'s in cell parameters are only
used when they are defined by crystal symmetry. An approximate (isotropic)
treatment of cell e.s.d.'s is used for estimating e.s.d.'s involving l.s.
planes.
;
loop_
    _geom_bond_atom_site_label_1
    _geom_bond_atom_site_label_2
    _geom_bond_site_symmetry_2
    _geom_bond_distance
    _geom_bond_publ_flag
    C1 C2 . 1.385(4) ?
    C1 C6 . 1.385(4) ?
    C1 H1 . 0.9300 ?
    C2 C3 . 1.369(4) ?
    C2 H2 . 0.9300 ?
    C3 C4 . 1.378(4) ?
    C3 H3 . 0.9300 ?
    C4 C5 . 1.388(4) ?
    C4 H4 . 0.9300 ?
    C5 C6 . 1.396(4) ?
    C5 C10 . 1.497(4) ?
    C6 C7 . 1.503(4) ?
    C7 C8 . 1.532(4) ?
    C7 H7A . 0.9700 ?
    C7 H7B . 0.9700 ?
    C8 C12 . 1.504(4) ?
    C8 C9 . 1.542(3) ?
    C8 H8 . 0.9800 ?
    C9 C10 . 1.511(3) ?
    C9 C11 . 1.528(4) ?
    C9 H9 . 0.9800 ?
    C10 H10A . 0.9700 ?
    C10 H10B . 0.9700 ?
    C11 N1 . 1.477(3) ?
    C11 H11A . 0.9700 ?
    C11 H11B . 0.9700 ?
    C12 O1 . 1.207(3) ?
    C12 N1 . 1.383(3) ?
    C13 C14 . 1.374(4) ?
    C13 C18 . 1.379(4) ?
    C13 S1 . 1.749(3) ?
    C14 C15 . 1.381(4) ?
    C14 H14 . 0.9300 ?
    C15 C16 . 1.375(5) ?
    C15 H15 . 0.9300 ?
    C16 C17 . 1.381(5) ?
    C16 C19 . 1.511(4) ?
    C17 C18 . 1.372(4) ?
    C17 H17 . 0.9300 ?
    C18 H18 . 0.9300 ?
    C19 H19A . 0.9600 ?
    C19 H19B . 0.9600 ?
    C19 H19C . 0.9600 ?
    N1 S1 . 1.661(2) ?
    O2 S1 . 1.428(2) ?
    O3 S1 . 1.419(2) ?
loop_
    _geom_angle_atom_site_label_1
    _geom_angle_atom_site_label_2
    _geom_angle_atom_site_label_3
    _geom_angle_site_symmetry_1
    _geom_angle_site_symmetry_3
    _geom_angle
    _geom_angle_publ_flag
    C2 C1 C6 . . 120.1(3) ?
    C2 C1 H1 . . 119.9 ?
    C6 C1 H1 . . 119.9 ?
    C3 C2 C1 . . 120.5(3) ?
    C3 C2 H2 . . 119.7 ?
    C1 C2 H2 . . 119.7 ?
    C2 C3 C4 . . 119.4(3) ?
    C2 C3 H3 . . 120.3 ?
    C4 C3 H3 . . 120.3 ?
    C3 C4 C5 . . 121.4(3) ?
    C3 C4 H4 . . 119.3 ?
    C5 C4 H4 . . 119.3 ?
    C4 C5 C6 . . 118.6(3) ?
    C4 C5 C10 . . 123.6(3) ?
    C6 C5 C10 . . 117.8(2) ?
    C1 C6 C5 . . 119.8(3) ?
    C1 C6 C7 . . 122.5(3) ?
    C5 C6 C7 . . 117.7(2) ?
    C6 C7 C8 . . 113.8(2) ?
    C6 C7 H7A . . 108.8 ?
    C8 C7 H7A . . 108.8 ?
    C6 C7 H7B . . 108.8 ?
    C8 C7 H7B . . 108.8 ?
    H7A C7 H7B . . 107.7 ?
    C12 C8 C7 . . 110.1(2) ?
    C12 C8 C9 . . 105.1(2) ?
    C7 C8 C9 . . 115.3(2) ?
    C12 C8 H8 . . 108.7 ?
    C7 C8 H8 . . 108.7 ?
    C9 C8 H8 . . 108.7 ?
    C10 C9 C11 . . 113.2(2) ?
    C10 C9 C8 . . 112.0(2) ?
    C11 C9 C8 . . 105.2(2) ?
    C10 C9 H9 . . 108.8 ?
    C11 C9 H9 . . 108.8 ?
    C8 C9 H9 . . 108.8 ?
    C5 C10 C9 . . 110.7(2) ?
    C5 C10 H10A . . 109.5 ?
    C9 C10 H10A . . 109.5 ?
    C5 C10 H10B . . 109.5 ?
    C9 C10 H10B . . 109.5 ?
    H10A C10 H10B . . 108.1 ?
    N1 C11 C9 . . 104.1(2) ?
    N1 C11 H11A . . 110.9 ?
    C9 C11 H11A . . 110.9 ?
    N1 C11 H11B . . 110.9 ?
    C9 C11 H11B . . 110.9 ?
    H11A C11 H11B . . 108.9 ?
    O1 C12 N1 . . 124.1(3) ?
    O1 C12 C8 . . 127.0(3) ?
    N1 C12 C8 . . 108.8(2) ?
    C14 C13 C18 . . 120.4(3) ?
    C14 C13 S1 . . 120.8(2) ?
    C18 C13 S1 . . 118.7(2) ?
    C13 C14 C15 . . 118.6(3) ?
    C13 C14 H14 . . 120.7 ?
    C15 C14 H14 . . 120.7 ?
    C16 C15 C14 . . 122.2(3) ?
    C16 C15 H15 . . 118.9 ?
    C14 C15 H15 . . 118.9 ?
    C15 C16 C17 . . 117.7(3) ?
    C15 C16 C19 . . 121.9(4) ?
    C17 C16 C19 . . 120.4(4) ?
    C18 C17 C16 . . 121.4(3) ?
    C18 C17 H17 . . 119.3 ?
    C16 C17 H17 . . 119.3 ?
    C17 C18 C13 . . 119.6(3) ?
    C17 C18 H18 . . 120.2 ?
    C13 C18 H18 . . 120.2 ?
    C16 C19 H19A . . 109.5 ?
    C16 C19 H19B . . 109.5 ?
    H19A C19 H19B . . 109.5 ?
    C16 C19 H19C . . 109.5 ?
    H19A C19 H19C . . 109.5 ?
    H19B C19 H19C . . 109.5 ?
    C12 N1 C11 . . 112.5(2) ?
    C12 N1 S1 . . 123.75(19) ?
    C11 N1 S1 . . 123.24(19) ?
    O3 S1 O2 . . 119.80(15) ?
    O3 S1 N1 . . 108.71(13) ?
    O2 S1 N1 . . 104.22(12) ?
    O3 S1 C13 . . 109.13(14) ?
    O2 S1 C13 . . 109.42(13) ?
    N1 S1 C13 . . 104.41(12) ?
loop_
    _geom_torsion_atom_site_label_1
    _geom_torsion_atom_site_label_2
    _geom_torsion_atom_site_label_3
    _geom_torsion_atom_site_label_4
    _geom_torsion_site_symmetry_1
    _geom_torsion_site_symmetry_2
    _geom_torsion_site_symmetry_3
    _geom_torsion_site_symmetry_4
    _geom_torsion
    _geom_torsion_publ_flag
    C6 C1 C2 C3 . . . . 1.6(5) ?
    C1 C2 C3 C4 . . . . -0.4(5) ?
    C2 C3 C4 C5 . . . . -1.4(5) ?
    C3 C4 C5 C6 . . . . 2.1(4) ?
    C3 C4 C5 C10 . . . . -177.4(3) ?
    C2 C1 C6 C5 . . . . -1.0(4) ?
    C2 C1 C6 C7 . . . . 176.7(3) ?
    C4 C5 C6 C1 . . . . -0.8(4) ?
    C10 C5 C6 C1 . . . . 178.6(2) ?
    C4 C5 C6 C7 . . . . -178.6(2) ?
    C10 C5 C6 C7 . . . . 0.9(4) ?
    C1 C6 C7 C8 . . . . 142.4(3) ?
    C5 C6 C7 C8 . . . . -39.9(3) ?
    C6 C7 C8 C12 . . . . 148.4(2) ?
    C6 C7 C8 C9 . . . . 29.6(3) ?
    C12 C8 C9 C10 . . . . -105.2(3) ?
    C7 C8 C9 C10 . . . . 16.3(3) ?
    C12 C8 C9 C11 . . . . 18.1(3) ?
    C7 C8 C9 C11 . . . . 139.6(2) ?
    C4 C5 C10 C9 . . . . -133.4(3) ?
    C6 C5 C10 C9 . . . . 47.2(3) ?
    C11 C9 C10 C5 . . . . -172.8(2) ?
    C8 C9 C10 C5 . . . . -54.2(3) ?
    C10 C9 C11 N1 . . . . 102.2(2) ?
    C8 C9 C11 N1 . . . . -20.3(3) ?
    C7 C8 C12 O1 . . . . 46.7(4) ?
    C9 C8 C12 O1 . . . . 171.6(3) ?
    C7 C8 C12 N1 . . . . -133.7(2) ?
    C9 C8 C12 N1 . . . . -8.9(3) ?
    C18 C13 C14 C15 . . . . 0.5(4) ?
    S1 C13 C14 C15 . . . . -176.2(2) ?
    C13 C14 C15 C16 . . . . -1.6(5) ?
    C14 C15 C16 C17 . . . . 1.4(5) ?
    C14 C15 C16 C19 . . . . -179.4(3) ?
    C15 C16 C17 C18 . . . . 0.0(5) ?
    C19 C16 C17 C18 . . . . -179.2(3) ?
    C16 C17 C18 C13 . . . . -1.1(5) ?
    C14 C13 C18 C17 . . . . 0.8(5) ?
    S1 C13 C18 C17 . . . . 177.6(2) ?
    O1 C12 N1 C11 . . . . 175.1(3) ?
    C8 C12 N1 C11 . . . . -4.5(3) ?
    O1 C12 N1 S1 . . . . 2.8(4) ?
    C8 C12 N1 S1 . . . . -176.76(18) ?
    C9 C11 N1 C12 . . . . 16.0(3) ?
    C9 C11 N1 S1 . . . . -171.72(18) ?
    C12 N1 S1 O3 . . . . -59.7(3) ?
    C11 N1 S1 O3 . . . . 128.9(2) ?
    C12 N1 S1 O2 . . . . 171.5(2) ?
    C11 N1 S1 O2 . . . . 0.1(3) ?
    C12 N1 S1 C13 . . . . 56.7(2) ?
    C11 N1 S1 C13 . . . . -114.7(2) ?
    C14 C13 S1 O3 . . . . -10.0(3) ?
    C18 C13 S1 O3 . . . . 173.2(2) ?
    C14 C13 S1 O2 . . . . 122.8(2) ?
    C18 C13 S1 O2 . . . . -53.9(3) ?
    C14 C13 S1 N1 . . . . -126.1(2) ?
    C18 C13 S1 N1 . . . . 57.1(3) ?
loop_
    _geom_hbond_atom_site_label_D
    _geom_hbond_atom_site_label_H
    _geom_hbond_atom_site_label_A
    _geom_hbond_site_symmetry_A
    _geom_hbond_distance_DH
    _geom_hbond_distance_HA
    _geom_hbond_distance_DA
    _geom_hbond_angle_DHA
    C10 H10A Cg1 2_657 0.97 2.63 3.555(3) 159
