# Supplementary material for: 2-Tosyl-2,3,3a,4,9,9a-hexa­hydro-1H-benzo[f]isoindol-1-one
Source: Acta Crystallogr Sect E Struct Rep Online. 2013 May 18;69(Pt 6):o926. doi: 10.1107/S1600536813011045 (PMC3685075; doi:10.1107/S1600536813011045)
Supplement: Supplementary file 2 [file e-69-0o926-Isup2.hkl]

# 
# h,k,l, Fc-squared, Fo-squared, sigma(Fo-squared) and status flag 
# 
data_I
_shelx_title ' 070627a_0m in P-1' 
_shelx_refln_list_code          4 
_shelx_F_calc_maximum      105.25 
_exptl_crystal_F_000       360.00 
_reflns_d_resolution_high  0.7692 
 
loop_ 
 _symmetry_equiv_pos_as_xyz 
 'x, y, z' 
 '-x, -y, -z' 
 
_cell_length_a     6.4389 
_cell_length_b     8.4336 
_cell_length_c    15.4958 
_cell_angle_alpha  89.312 
_cell_angle_beta   87.395 
_cell_angle_gamma  81.224 
 
_shelx_F_squared_multiplier     1.000 
 
loop_ 
 _refln_index_h 
 _refln_index_k 
 _refln_index_l 
 _refln_F_squared_calc 
 _refln_F_squared_meas 
 _refln_F_squared_sigma 
 _refln_observed_status 
   1   0   0      900.84      957.58     13.27 o 
   2   0   0     1223.62     1231.32     16.77 o 
   3   0   0        1.32        1.24      1.61 o 
   4   0   0       51.66       50.71      5.22 o 
   5   0   0        0.05       -1.89      3.51 o 
   6   0   0        3.62        1.86      4.38 o 
   7   0   0        2.87        7.27      8.30 o 
  -6   1   0        7.95        8.36      4.86 o 
  -5   1   0        1.15       -1.62      4.06 o 
  -4   1   0       10.67       13.66      3.17 o 
  -3   1   0      504.69      515.31      8.51 o 
  -2   1   0        9.65       12.65      3.28 o 
  -1   1   0     1569.97     1688.66     19.90 o 
   0   1   0     2434.96     2275.58     26.82 o 
   1   1   0     5962.56     6347.58     60.52 o 
   2   1   0      129.58      128.04      4.00 o 
   3   1   0      443.12      495.85      8.91 o 
   4   1   0       60.67       63.42      4.36 o 
   5   1   0        3.39        5.73      2.95 o 
   6   1   0        0.11        6.94      6.19 o 
   7   1   0        0.16       -5.44      7.61 o 
  -7   2   0        1.15       -1.17      9.69 o 
  -6   2   0       12.05        7.44      5.30 o 
  -5   2   0       10.38       10.31      6.91 o 
  -4   2   0      256.70      237.20     13.27 o 
  -3   2   0      246.91      244.53     11.96 o 
  -2   2   0      379.81      386.22      6.14 o 
  -1   2   0       34.55       28.59      2.27 o 
   0   2   0     7830.63     7725.11     81.65 o 
   1   2   0     8848.71     8600.50     67.12 o 
   2   2   0      271.12      298.70      6.27 o 
   3   2   0      554.28      567.56      9.95 o 
   4   2   0      112.61      116.35      5.36 o 
   5   2   0        0.42       -1.60      2.67 o 
   6   2   0       33.85       34.10      4.71 o 
  -7   3   0       32.73       49.02     13.85 o 
  -6   3   0       34.89       26.44     10.70 o 
  -5   3   0        0.18        2.33      4.44 o 
  -4   3   0      468.43      446.72     14.15 o 
  -3   3   0       17.43        8.18      6.32 o 
  -2   3   0        8.51       14.03      2.45 o 
  -1   3   0     1221.44     1245.56     14.26 o 
   0   3   0      286.54      251.77      5.86 o 
   1   3   0      122.12      119.72      4.56 o 
   2   3   0      496.10      466.34      8.60 o 
   3   3   0       15.08       18.20      2.91 o 
   4   3   0      290.85      282.38     12.10 o 
   5   3   0       55.95       42.56      4.77 o 
   6   3   0        6.21        4.51      4.61 o 
   7   3   0        0.20        7.29      7.43 o 
  -7   4   0        5.99       18.33     11.86 o 
  -6   4   0        7.69       11.44     10.10 o 
  -5   4   0        9.29       11.31      5.43 o 
  -4   4   0        0.91       -1.56      4.15 o 
  -3   4   0      108.50      128.46     18.97 o 
  -2   4   0       11.64       12.10      2.25 o 
  -1   4   0      681.24      701.18     10.98 o 
   0   4   0      204.08      195.84      9.25 o 
   1   4   0      638.32      615.68     10.73 o 
   2   4   0     1105.04     1176.26     16.10 o 
   3   4   0      202.31      188.15      6.50 o 
   4   4   0      392.16      443.56     10.71 o 
   5   4   0      145.74      156.51      7.52 o 
   6   4   0       95.22       97.97      9.22 o 
   7   4   0        9.51       16.52      5.86 o 
  -6   5   0        7.29       -2.17      9.69 o 
  -5   5   0      114.32      101.06     10.28 o 
  -4   5   0      270.34      236.49     13.85 o 
  -3   5   0       12.36       13.51      5.37 o 
  -2   5   0        1.97        2.67      4.26 o 
  -1   5   0      151.65      168.29      6.14 o 
   0   5   0       88.23       85.21      5.35 o 
   1   5   0       13.17       23.46      3.48 o 
   2   5   0      832.37      825.58     14.03 o 
   3   5   0       96.85      103.20      5.76 o 
   4   5   0       22.05       33.98      4.49 o 
   5   5   0       52.16       67.02      6.11 o 
   6   5   0      148.14      141.10     10.06 o 
   7   5   0        0.10        3.80      5.11 o 
  -6   6   0        3.39       15.16     13.21 o 
  -5   6   0       10.86       12.09     10.77 o 
  -4   6   0        0.06        1.39      5.32 o 
  -3   6   0        4.00        1.96      5.00 o 
  -2   6   0       42.72       38.97      6.77 o 
  -1   6   0      131.33      131.15      8.73 o 
   0   6   0      110.08      106.38      7.52 o 
   1   6   0        0.93        3.61      3.03 o 
   2   6   0       22.54       29.12      7.53 o 
   3   6   0       44.32       41.75      4.99 o 
   4   6   0        0.24        0.73      3.29 o 
   5   6   0        5.92        4.33      4.80 o 
   6   6   0       16.56       22.87      6.47 o 
   7   6   0        2.52       -0.22      5.51 o 
  -5   7   0        0.69        7.96     11.85 o 
  -4   7   0       74.30       63.38     16.69 o 
  -3   7   0       32.09       41.78     13.71 o 
  -2   7   0        2.28       -1.14      4.95 o 
  -1   7   0        0.52        2.97      7.10 o 
   0   7   0        1.68        8.75      3.60 o 
   1   7   0       22.22       23.06      7.80 o 
   2   7   0      469.21      460.32     19.32 o 
   3   7   0      222.94      225.07      9.37 o 
   4   7   0        8.53        6.53     14.15 o 
   5   7   0       27.59       42.41      8.54 o 
   6   7   0        0.24        6.34      5.60 o 
   7   7   0        4.09       10.53      6.90 o 
  -4   8   0        7.31        9.23      7.85 o 
  -3   8   0        6.98        5.99      6.33 o 
  -2   8   0        0.72       -2.22      5.46 o 
  -1   8   0       94.69      109.87     10.66 o 
   0   8   0        1.04        0.91      7.65 o 
   1   8   0        0.77        3.88      3.78 o 
   2   8   0        1.30        2.05      3.53 o 
   3   8   0        2.03        0.62      4.09 o 
   4   8   0        1.64       -2.99      4.59 o 
   5   8   0       10.96        6.92      5.65 o 
   6   8   0       24.35       25.00      7.72 o 
  -3   9   0       34.90       41.56     13.54 o 
  -2   9   0        3.83        0.89      6.27 o 
  -1   9   0       17.18       19.16      7.33 o 
   0   9   0       14.08       11.95      6.72 o 
   1   9   0        8.90       19.47      4.88 o 
   2   9   0       29.39       37.86      5.95 o 
   3   9   0       45.97       46.29      8.30 o 
   4   9   0       15.78        1.29      9.05 o 
   5   9   0       21.93       22.02      7.34 o 
  -2  10   0       43.89       58.97     10.64 o 
  -1  10   0        2.95       -6.37      6.37 o 
   0  10   0        5.14        5.64      7.22 o 
   1  10   0        0.76        1.50      6.45 o 
   2  10   0        3.67        7.78      5.08 o 
   3  10   0        0.05        3.45      6.01 o 
   4  10   0        9.08       11.81      6.89 o 
  -4 -10   1        2.76       -2.76      5.61 o 
  -3 -10   1        2.40       -5.04      5.04 o 
  -2 -10   1       10.19        4.25      5.60 o 
  -1 -10   1        0.05        2.77      6.47 o 
   0 -10   1        0.49        4.80      6.95 o 
   1 -10   1       68.80       89.91     11.77 o 
   2 -10   1       19.17       24.62     10.47 o 
  -5  -9   1        1.77        3.95      5.90 o 
  -4  -9   1        0.01       -4.81      4.81 o 
  -3  -9   1        0.74       -4.32      4.32 o 
  -2  -9   1        2.35        4.14      4.10 o 
  -1  -9   1        4.45       -3.70      3.70 o 
   0  -9   1       40.83       37.99      7.96 o 
   1  -9   1        0.50       -3.66      5.93 o 
   2  -9   1       67.64       86.54     30.35 o 
   3  -9   1        1.46        0.52      6.54 o 
  -6  -8   1        0.02        2.23      5.83 o 
  -5  -8   1        3.15        4.76      5.54 o 
  -4  -8   1        6.07       22.25      6.69 o 
  -3  -8   1        0.50        3.71      4.58 o 
  -2  -8   1        4.04        5.52      3.62 o 
  -1  -8   1        6.23        4.02      3.83 o 
   0  -8   1        0.29        4.84      6.24 o 
   1  -8   1       28.02       46.02      7.89 o 
   2  -8   1        9.79        6.47      6.29 o 
   3  -8   1        1.44        1.39      5.99 o 
   4  -8   1        0.27        2.39     11.33 o 
  -7  -7   1        0.50       -6.44      6.44 o 
  -6  -7   1       29.50       33.31      9.87 o 
  -5  -7   1       31.40       29.56      6.82 o 
  -4  -7   1        1.09        0.56      4.70 o 
  -3  -7   1       78.75       68.21      6.22 o 
  -2  -7   1        0.14        8.29      3.84 o 
  -1  -7   1       27.60       35.06      5.32 o 
   0  -7   1      409.69      420.03     11.55 o 
   1  -7   1       22.67       23.47      6.53 o 
   2  -7   1       32.12       51.72      7.80 o 
   3  -7   1       85.65      107.34     10.54 o 
   4  -7   1        1.78        0.65      5.55 o 
   5  -7   1       41.04       52.19     15.24 o 
  -7  -6   1        0.10       -3.47      5.33 o 
  -6  -6   1        3.84       -0.56      4.50 o 
  -5  -6   1        2.87       -0.57      4.29 o 
  -4  -6   1        1.76        4.68      5.21 o 
  -3  -6   1       20.53       21.35      4.03 o 
  -2  -6   1        0.01       -0.50      2.79 o 
  -1  -6   1      504.49      508.81     11.56 o 
   0  -6   1      215.19      208.36      9.03 o 
   1  -6   1      142.93      140.88      6.61 o 
   2  -6   1        3.61        6.29      5.29 o 
   3  -6   1      141.76      143.86      9.97 o 
   4  -6   1       60.32       53.83      8.21 o 
   5  -6   1       13.23       16.50     11.54 o 
   6  -6   1       22.40       31.36     14.04 o 
  -7  -5   1        0.02       -1.87      5.10 o 
  -6  -5   1        0.65        4.77      5.88 o 
  -5  -5   1        2.49        4.49      4.11 o 
  -4  -5   1        4.24        7.66      3.37 o 
  -3  -5   1       24.38       21.29      3.48 o 
  -2  -5   1       59.73       79.61      5.13 o 
  -1  -5   1       42.93       50.13      4.29 o 
   0  -5   1      694.21      681.59     12.22 o 
   1  -5   1      252.99      265.60      7.53 o 
   2  -5   1        7.29        4.99      4.44 o 
   3  -5   1      485.26      492.11     15.41 o 
   4  -5   1       91.15       75.67      8.34 o 
   5  -5   1        1.31       -6.20      7.93 o 
   6  -5   1       39.76       23.96     12.60 o 
  -7  -4   1        0.09        1.94      4.97 o 
  -6  -4   1        0.86        0.54      3.98 o 
  -5  -4   1       95.24      112.76      6.44 o 
  -4  -4   1      106.73      113.77      6.00 o 
  -3  -4   1      150.72      158.71      6.08 o 
  -2  -4   1       28.64       43.96      3.77 o 
  -1  -4   1      895.73      822.90     12.46 o 
   0  -4   1     1640.80     1616.74     19.18 o 
   1  -4   1        2.95        4.80      2.24 o 
   2  -4   1       12.65       11.59      3.64 o 
   3  -4   1       18.87       27.82      5.40 o 
   4  -4   1      257.23      251.12     11.52 o 
   5  -4   1       77.11       88.10     14.36 o 
   6  -4   1       13.78       -1.41      9.56 o 
   7  -4   1       50.69       69.14     16.36 o 
  -7  -3   1        4.04        1.42      7.58 o 
  -6  -3   1        5.33        2.02      4.13 o 
  -5  -3   1        1.71        1.58      3.01 o 
  -4  -3   1       64.39       54.13      5.47 o 
  -3  -3   1        0.14        1.77      2.61 o 
  -2  -3   1       25.71       21.91      2.60 o 
  -1  -3   1       86.35       85.60      4.05 o 
   0  -3   1       63.80       54.59      4.96 o 
   1  -3   1      241.74      216.48      5.43 o 
   2  -3   1      262.58      265.65      5.97 o 
   3  -3   1      251.20      238.68      9.46 o 
   4  -3   1      286.17      273.02     10.92 o 
   5  -3   1       68.12       63.02      7.84 o 
   6  -3   1       11.44       28.63     11.25 o 
   7  -3   1       19.67       18.13     11.77 o 
  -7  -2   1       42.00       41.17     11.02 o 
  -6  -2   1       31.95       26.50      5.26 o 
  -5  -2   1       96.29       95.77      5.75 o 
  -4  -2   1     1043.28     1114.86     17.81 o 
  -3  -2   1       27.93       22.82      2.85 o 
  -2  -2   1      114.63      129.34      6.88 o 
  -1  -2   1     2094.16     2165.44     43.31 o 
   0  -2   1     2284.06     2113.80     19.49 o 
   1  -2   1     3427.02     3456.11     65.07 o 
   2  -2   1       15.21       19.62      3.50 o 
   3  -2   1      575.04      586.80      9.31 o 
   4  -2   1      118.02      119.57      7.58 o 
   5  -2   1      189.12      177.75      9.72 o 
   7  -2   1       53.10       46.03     13.01 o 
  -7  -1   1       37.04       39.58      9.90 o 
  -6  -1   1       95.98      101.61      8.58 o 
  -5  -1   1        0.20       -0.73      2.51 o 
  -4  -1   1      136.89      151.59      6.59 o 
  -3  -1   1      442.20      467.05      8.55 o 
  -2  -1   1      142.72      160.66      4.26 o 
  -1  -1   1     2484.33     2371.77     20.58 o 
   0  -1   1      618.01      592.66      6.46 o 
   1  -1   1      361.82      399.08      6.90 o 
   2  -1   1      261.71      267.30      5.27 o 
   3  -1   1       55.41       71.29      5.03 o 
   4  -1   1      141.03      157.11      7.91 o 
   5  -1   1        0.86        7.57      4.25 o 
   6  -1   1        1.16        4.40      7.65 o 
   7  -1   1       37.26       39.51     11.77 o 
   8  -1   1        1.29       16.86     11.27 o 
  -7   0   1        5.57        0.69      7.90 o 
  -6   0   1       13.25       12.56      5.08 o 
  -5   0   1      106.33       94.63      7.36 o 
  -4   0   1      193.49      199.10      6.30 o 
  -3   0   1     2161.04     2313.02     37.95 o 
  -2   0   1      138.40      161.20      5.61 o 
  -1   0   1    11078.25    11079.48    301.49 o 
   0   0   1      184.45      156.88      3.72 o 
   1   0   1        0.90        1.79      0.80 o 
   2   0   1      424.77      458.59      7.02 o 
   3   0   1        3.00        5.11      2.39 o 
   4   0   1       94.91      118.71      5.16 o 
   5   0   1      226.90      226.33      7.54 o 
   6   0   1        2.24        4.50      6.37 o 
   7   0   1        1.07        0.15      8.24 o 
   8   0   1        7.15       -5.15     10.14 o 
  -7   1   1       11.63        7.00      9.38 o 
  -6   1   1       20.06       20.02      7.37 o 
  -5   1   1      113.36      108.05      7.96 o 
  -4   1   1      209.81      215.23      6.24 o 
  -3   1   1       27.91       32.94      2.69 o 
  -2   1   1        6.41       10.44      1.59 o 
  -1   1   1      333.82      366.61     13.43 o 
   0   1   1     2644.97     2595.25     30.06 o 
   1   1   1       45.61       56.81      2.55 o 
   2   1   1      225.08      213.68      5.00 o 
   3   1   1       67.50       68.24      3.82 o 
   4   1   1       86.11       93.62      4.82 o 
   5   1   1       14.62        9.01      3.47 o 
   6   1   1      149.63      147.28      9.96 o 
   7   1   1        0.04        1.11      6.98 o 
  -7   2   1        0.23        6.99      9.64 o 
  -6   2   1        4.97        8.98      7.89 o 
  -5   2   1       69.96       69.59      7.82 o 
  -4   2   1        3.11        1.09      3.63 o 
  -3   2   1      485.08      529.00     14.94 o 
  -2   2   1        2.49        0.92      2.67 o 
  -1   2   1      150.06      137.90      5.81 o 
   0   2   1     7570.45     7055.82     58.65 o 
   1   2   1     3408.68     3410.71     29.68 o 
   2   2   1       67.67       74.47      5.04 o 
   3   2   1      208.47      242.57      6.55 o 
   4   2   1       59.95       58.75      4.41 o 
   5   2   1      181.21      175.02      7.32 o 
   6   2   1      128.65      142.36      7.35 o 
   7   2   1        1.26        0.74      7.11 o 
  -7   3   1        3.08       -1.76      9.89 o 
  -6   3   1       16.75        6.94     13.70 o 
  -5   3   1        0.42        3.96      5.92 o 
  -4   3   1      360.82      339.21     12.61 o 
  -3   3   1       98.08      101.99      7.09 o 
  -2   3   1     1681.56     1778.28     26.39 o 
  -1   3   1      155.18      163.49      4.43 o 
   0   3   1       34.68       33.31      2.94 o 
   1   3   1     2783.73     2831.24     27.81 o 
   2   3   1      324.37      292.11      6.90 o 
   3   3   1      283.36      270.61      7.30 o 
   4   3   1        4.60        8.64      3.01 o 
   5   3   1        9.83       17.78      3.79 o 
   6   3   1      126.31      109.38      6.91 o 
   7   3   1       12.04       18.26      7.94 o 
  -7   4   1        0.80        8.82     11.99 o 
  -6   4   1       70.03       64.24     14.15 o 
  -5   4   1       66.74       69.75      8.64 o 
  -4   4   1       27.65       21.22      7.47 o 
  -3   4   1        2.17        3.81      4.38 o 
  -2   4   1        5.28        7.03      3.82 o 
  -1   4   1      203.26      193.64      9.09 o 
   0   4   1        7.98        7.71      2.20 o 
   1   4   1     2046.56     2045.32     22.47 o 
   2   4   1       52.62       61.12      6.37 o 
   3   4   1        4.46        6.98      2.60 o 
   4   4   1       88.38       98.38      5.69 o 
   5   4   1      287.45      266.44      9.22 o 
   6   4   1      152.75      158.28      9.10 o 
   7   4   1        1.24       12.57      7.44 o 
  -6   5   1        2.85       20.81     12.18 o 
  -5   5   1       13.61       10.03      6.11 o 
  -4   5   1       31.59       29.87      6.52 o 
  -3   5   1       14.78       18.56      7.02 o 
  -2   5   1      194.46      188.50      9.89 o 
  -1   5   1       88.34       89.44      4.93 o 
   0   5   1        3.65        8.16      2.51 o 
   1   5   1      695.07      668.06     12.27 o 
   2   5   1      447.26      449.01     10.33 o 
   3   5   1       71.68       68.04      5.41 o 
   4   5   1       23.94       22.82      4.76 o 
   5   5   1      190.37      184.98      9.71 o 
   6   5   1        0.46       -4.31      6.70 o 
   7   5   1       31.16       33.17      7.14 o 
  -6   6   1        4.85        7.91     11.88 o 
  -5   6   1      105.56      109.07     11.38 o 
  -4   6   1        0.01       -3.89      4.98 o 
  -3   6   1        2.63       -2.33      6.89 o 
  -2   6   1        3.80        5.55      7.85 o 
  -1   6   1        1.77        4.28      6.00 o 
   0   6   1       37.98       43.98      5.33 o 
   1   6   1        0.46       -2.61      2.61 o 
   2   6   1       41.72       51.38      5.00 o 
   3   6   1       14.48       18.54      4.04 o 
   4   6   1        0.62       -2.14      2.98 o 
   5   6   1        0.20        1.84      3.63 o 
   6   6   1       41.66       42.35      9.79 o 
   7   6   1       12.02        9.59      6.06 o 
  -5   7   1       10.25       15.36     13.17 o 
  -4   7   1       13.81        7.73     13.01 o 
  -3   7   1        4.13        2.69      8.25 o 
  -2   7   1       16.05       12.45      5.66 o 
  -1   7   1       54.06       52.40      7.84 o 
   0   7   1      209.02      209.83      8.49 o 
   1   7   1      394.97      387.44     16.86 o 
   2   7   1      416.75      417.06     11.82 o 
   3   7   1       22.37       19.37      4.33 o 
   4   7   1       16.38       17.45      4.43 o 
   5   7   1        0.48        3.77      4.77 o 
   6   7   1       36.91       46.99      8.25 o 
   7   7   1        2.83        2.50      6.28 o 
  -4   8   1       35.47       34.79     13.51 o 
  -3   8   1        9.62        7.44      6.86 o 
  -2   8   1       85.02      113.35     29.14 o 
  -1   8   1        0.11        4.62      5.63 o 
   0   8   1        7.25       17.22      6.48 o 
   1   8   1        4.03        1.70      3.80 o 
   2   8   1       35.31       43.03      6.34 o 
   3   8   1       21.40       22.46      4.89 o 
   4   8   1       16.61        9.86      5.62 o 
   5   8   1        8.54       21.21      6.43 o 
   6   8   1       11.50       12.20      6.39 o 
  -3   9   1       12.73       16.57     13.65 o 
  -2   9   1        0.07        2.98      6.31 o 
  -1   9   1       49.04       36.00      9.70 o 
   0   9   1       12.26       17.18      7.28 o 
   1   9   1       21.65       23.75      6.93 o 
   2   9   1       57.54       55.07      6.58 o 
   3   9   1      123.63      100.93      8.54 o 
   4   9   1        9.88        7.09      7.23 o 
   5   9   1        0.14       -2.82      5.32 o 
  -2  10   1        4.66        6.02      9.69 o 
  -1  10   1       11.26       13.14     13.51 o 
   0  10   1       11.44       23.59      8.22 o 
   1  10   1        7.63        2.20      6.46 o 
   2  10   1        0.00        7.16      4.89 o 
   3  10   1       11.47        3.23      6.26 o 
   4  10   1        1.28        2.12      5.77 o 
  -4 -10   2        8.38       15.01      7.08 o 
  -3 -10   2       14.01       18.64      7.87 o 
  -2 -10   2        1.65        0.43      5.26 o 
  -1 -10   2        1.77       -8.02      8.02 o 
   0 -10   2        0.31        0.99      6.70 o 
   1 -10   2        1.22       -0.23      6.70 o 
   2 -10   2       25.73       23.43      8.96 o 
  -5  -9   2        2.20        1.99      6.09 o 
  -4  -9   2       12.85       25.76      6.96 o 
  -3  -9   2        0.04        2.87      4.73 o 
  -2  -9   2        5.92        4.22      7.91 o 
  -1  -9   2        7.61        7.84      4.42 o 
   0  -9   2       11.10        8.73      6.63 o 
   1  -9   2       43.91       56.81      9.43 o 
   2  -9   2        0.58       -4.58      6.07 o 
   3  -9   2        0.11       -3.46     11.67 o 
  -6  -8   2        1.25       -1.41      6.53 o 
  -5  -8   2        8.25        4.08      6.94 o 
  -4  -8   2        5.57        8.63      5.19 o 
  -3  -8   2       20.00       15.01      5.54 o 
  -2  -8   2        3.77       -0.43      3.72 o 
  -1  -8   2       96.46      104.19      7.52 o 
   0  -8   2       54.59       61.31      9.17 o 
   1  -8   2        1.42       -1.63      5.34 o 
   2  -8   2        1.58        2.45      5.61 o 
   3  -8   2       40.45       66.73     14.94 o 
   4  -8   2       36.61       14.95     12.82 o 
  -7  -7   2        1.94        3.97      6.16 o 
  -6  -7   2        3.02       -4.55      4.55 o 
  -5  -7   2       27.19       30.03      8.23 o 
  -4  -7   2       31.11       46.04      7.35 o 
  -3  -7   2       65.59       69.32      8.30 o 
  -2  -7   2       31.78       31.37      6.87 o 
  -1  -7   2      594.82      582.72     14.19 o 
   0  -7   2       77.02       85.44      9.41 o 
   1  -7   2       23.78       22.17      6.49 o 
   2  -7   2       13.48       32.01      6.83 o 
   3  -7   2        4.92       -0.29      9.88 o 
   4  -7   2        4.31       -8.57      8.57 o 
   5  -7   2        0.01       -0.64     11.85 o 
  -7  -6   2        0.49       -0.26      5.11 o 
  -6  -6   2        3.07        5.69      5.14 o 
  -5  -6   2       25.00       14.93      5.26 o 
  -4  -6   2      125.51      117.57     12.58 o 
  -3  -6   2        1.27        3.51      3.11 o 
  -2  -6   2      224.19      210.82     11.28 o 
  -1  -6   2        2.25        3.29      3.14 o 
   0  -6   2     1485.47     1482.15     20.96 o 
   1  -6   2        5.42       -2.54      2.92 o 
   2  -6   2       91.64       93.53      8.96 o 
   3  -6   2        0.01        2.38      5.42 o 
   4  -6   2        5.64        9.18      9.82 o 
   5  -6   2       27.32       28.51     12.11 o 
   6  -6   2        3.28       -1.84     12.42 o 
  -7  -5   2        0.04        8.31      5.47 o 
  -6  -5   2        1.60        6.05      4.78 o 
  -5  -5   2        0.71       -3.74      3.75 o 
  -4  -5   2       62.96       64.16      7.23 o 
  -3  -5   2      177.91      169.19      8.88 o 
  -2  -5   2       65.47       62.66      5.76 o 
  -1  -5   2      953.09      921.48     14.62 o 
   0  -5   2      362.77      346.79      8.82 o 
   1  -5   2        0.04        0.81      2.53 o 
   2  -5   2       49.75       49.41     11.91 o 
   3  -5   2       45.41       48.63     10.38 o 
   4  -5   2       39.69       31.72      7.68 o 
   5  -5   2       10.71       -4.75      8.90 o 
   6  -5   2        3.88       16.69     11.56 o 
  -8  -4   2        2.56       13.05     10.40 o 
  -7  -4   2        8.27       15.84      8.10 o 
  -6  -4   2        0.85        1.09      4.28 o 
  -5  -4   2        5.43       -1.46      3.73 o 
  -4  -4   2      458.76      416.87     28.39 o 
  -3  -4   2       17.72       16.95      3.63 o 
  -2  -4   2      378.67      341.91     10.40 o 
  -1  -4   2      255.09      245.07      6.80 o 
   0  -4   2      111.81      100.71      4.90 o 
   1  -4   2      507.94      451.22      8.94 o 
   2  -4   2       44.41       50.76      4.00 o 
   3  -4   2      333.69      339.48     16.13 o 
   4  -4   2       72.89       64.98     13.32 o 
   5  -4   2        2.96       -7.36      7.36 o 
   6  -4   2        4.78       10.06     10.61 o 
   7  -4   2        0.30        7.06     11.64 o 
  -8  -3   2        4.84       12.47      9.90 o 
  -7  -3   2       20.43       14.11      8.86 o 
  -6  -3   2       81.13       96.20      8.43 o 
  -5  -3   2       30.78       35.77      5.75 o 
  -4  -3   2       92.46       93.21      6.81 o 
  -3  -3   2      389.66      385.92      9.22 o 
  -2  -3   2        9.30       12.93      2.20 o 
  -1  -3   2     1008.64     1019.93     17.66 o 
   0  -3   2     2742.75     2663.84     25.29 o 
   1  -3   2     1353.08     1443.05     20.29 o 
   2  -3   2      363.43      397.14      9.89 o 
   3  -3   2      370.32      369.20      8.02 o 
   4  -3   2        2.33        4.62      3.95 o 
   5  -3   2      345.46      351.61     21.48 o 
   6  -3   2       16.31       35.16     11.71 o 
   7  -3   2        0.19       14.73     11.03 o 
  -7  -2   2        0.12        6.23      7.74 o 
  -6  -2   2      117.42      115.29      8.67 o 
  -5  -2   2       10.45        3.79      3.43 o 
  -4  -2   2        6.03        6.41      2.52 o 
  -3  -2   2        8.53        8.54      2.10 o 
  -2  -2   2       62.34       62.92      3.14 o 
  -1  -2   2     1082.60      948.10     10.90 o 
   0  -2   2     2861.66     2792.92     24.66 o 
   1  -2   2     1147.94     1109.68     12.44 o 
   2  -2   2      934.46     1001.41     12.29 o 
   3  -2   2       83.70       69.68      3.89 o 
   4  -2   2      554.09      549.70     17.30 o 
   5  -2   2      142.90      142.67     14.38 o 
   6  -2   2       14.02        7.27      7.82 o 
  -7  -1   2       29.07       34.75      9.69 o 
  -6  -1   2        3.15        0.69      4.07 o 
  -5  -1   2      245.91      254.18      8.60 o 
  -4  -1   2      301.35      305.20      7.85 o 
  -3  -1   2      100.50       96.66      4.13 o 
  -2  -1   2      119.00      116.47      3.72 o 
  -1  -1   2     1300.99     1203.36     23.65 o 
   0  -1   2      662.89      644.02      7.23 o 
   1  -1   2     1106.91     1088.37     11.20 o 
   2  -1   2      222.46      222.91      4.88 o 
   3  -1   2       10.59       12.75      4.04 o 
   4  -1   2       14.63       21.98      3.15 o 
   5  -1   2        3.35        3.88      7.19 o 
   6  -1   2      212.94      181.58     16.54 o 
   7  -1   2        3.21       14.15      9.69 o 
  -7   0   2       19.76       20.83      8.65 o 
  -6   0   2      143.26      136.63      9.70 o 
  -5   0   2       79.35       83.81      9.07 o 
  -4   0   2      186.27      210.46      6.53 o 
  -3   0   2      235.03      285.07      6.43 o 
  -2   0   2      871.05      951.01     41.68 o 
  -1   0   2      100.90       94.21      3.54 o 
   0   0   2       26.42       28.75      1.49 o 
   1   0   2      144.06      146.52      6.50 o 
   2   0   2       81.62       69.84      3.05 o 
   3   0   2      523.41      568.13     11.90 o 
   4   0   2        0.08        2.59      2.04 o 
   5   0   2        1.61        1.43      2.65 o 
   6   0   2        2.70        8.49      6.91 o 
   7   0   2        2.92        3.31      8.62 o 
   8   0   2        0.02        7.33     10.64 o 
  -7   1   2        2.11        5.72      7.22 o 
  -6   1   2       92.94       91.31      9.16 o 
  -5   1   2      131.33      116.31      8.66 o 
  -4   1   2      133.90      125.86      7.63 o 
  -3   1   2      158.05      153.68      4.91 o 
  -2   1   2      655.84      633.85      8.34 o 
  -1   1   2      125.10      134.51      3.26 o 
   0   1   2      278.18      243.18      4.10 o 
   1   1   2     2193.81     2233.44     19.98 o 
   2   1   2        2.99        2.66      1.47 o 
   3   1   2        7.20       12.36      2.33 o 
   4   1   2        0.26        2.31      2.24 o 
   5   1   2      288.88      298.89      9.07 o 
   6   1   2        0.42       -0.09      3.50 o 
   7   1   2       21.10       14.55      8.70 o 
   8   1   2        0.14       -5.61      8.87 o 
  -7   2   2        1.64       12.46      9.96 o 
  -6   2   2        5.40        7.50      5.37 o 
  -5   2   2      567.25      538.25     16.54 o 
  -4   2   2       36.66       39.16     15.90 o 
  -3   2   2        1.85        2.54      3.25 o 
  -2   2   2      253.19      290.97      8.86 o 
  -1   2   2     2023.74     2009.44     35.88 o 
   0   2   2     1213.44     1164.07     12.70 o 
   1   2   2     1303.30     1192.19     13.44 o 
   2   2   2      357.67      340.65      6.97 o 
   3   2   2      332.35      363.02      7.99 o 
   4   2   2       22.09       27.82      4.63 o 
   5   2   2      101.42      108.51      6.74 o 
   6   2   2       20.88       22.98      4.18 o 
   7   2   2        1.19        2.88      7.46 o 
  -7   3   2        0.01        2.17      9.95 o 
  -6   3   2       37.14       31.48      7.05 o 
  -5   3   2      141.62      149.67     10.20 o 
  -4   3   2      238.04      220.50     10.80 o 
  -3   3   2      292.93      292.99     10.77 o 
  -2   3   2      580.65      569.93     13.67 o 
  -1   3   2        2.71        3.28      1.50 o 
   0   3   2      222.54      230.97      5.73 o 
   1   3   2     1024.46      989.71     13.01 o 
   2   3   2      325.40      321.49     17.12 o 
   3   3   2        1.04        2.51      2.52 o 
   4   3   2       42.46       35.79      4.11 o 
   5   3   2      136.33      134.49      6.81 o 
   6   3   2      239.45      258.81      9.62 o 
   7   3   2        0.13        4.62      4.64 o 
  -7   4   2        1.56       -9.77     10.00 o 
  -6   4   2        8.42       12.73      6.50 o 
  -5   4   2       97.12       83.14      9.37 o 
  -4   4   2       65.43       65.32     16.94 o 
  -3   4   2       98.13       94.76      7.94 o 
  -2   4   2       75.03       79.43      9.52 o 
  -1   4   2      705.61      712.32     10.85 o 
   0   4   2        6.31       10.99      2.45 o 
   1   4   2      227.35      237.38      6.78 o 
   2   4   2      776.77      782.28     12.89 o 
   3   4   2      207.78      186.59      6.81 o 
   4   4   2      100.84      109.29      5.99 o 
   5   4   2       14.32       20.12      4.17 o 
   6   4   2        8.33        6.71      3.70 o 
   7   4   2        8.16        7.44      6.94 o 
  -6   5   2       40.06       31.90     16.55 o 
  -5   5   2      106.70      101.62     23.57 o 
  -4   5   2        6.29        6.64      5.24 o 
  -3   5   2      107.27      122.52     14.97 o 
  -2   5   2       51.00       48.13     21.75 o 
  -1   5   2        9.52       12.03      2.58 o 
   0   5   2       31.31       32.37      6.24 o 
   1   5   2        2.42        0.41      3.88 o 
   2   5   2      189.34      173.16      6.80 o 
   3   5   2        1.87        0.95      2.80 o 
   4   5   2        0.34       -2.96      2.96 o 
   5   5   2       18.16       10.93      3.90 o 
   6   5   2       84.26      114.97     10.72 o 
   7   5   2       13.44       13.21      7.96 o 
  -6   6   2       43.42       60.89     16.04 o 
  -5   6   2        0.18        1.40      5.84 o 
  -4   6   2       33.88       30.85      7.51 o 
  -3   6   2       16.16       15.71      5.86 o 
  -2   6   2       33.98       42.79      7.10 o 
  -1   6   2      164.76      165.00     10.10 o 
   0   6   2      392.44      398.36     10.46 o 
   1   6   2       48.90       49.92      4.92 o 
   2   6   2      227.41      213.81      8.16 o 
   3   6   2       86.49       81.56      7.60 o 
   4   6   2       42.99       40.77      5.27 o 
   5   6   2        8.62       18.58      4.50 o 
   6   6   2       20.23       35.69      9.05 o 
   7   6   2        1.22        0.07      6.62 o 
  -5   7   2       71.38       60.59      9.65 o 
  -4   7   2        8.00        4.34      6.73 o 
  -3   7   2       23.29       30.13     10.35 o 
  -2   7   2      105.66      114.41     21.07 o 
  -1   7   2      127.83      127.86      9.55 o 
   0   7   2      119.49      122.65      6.88 o 
   1   7   2       44.07       52.33      5.65 o 
   2   7   2        0.01       -0.62      5.26 o 
   3   7   2      111.14      102.99      7.09 o 
   4   7   2        0.76       -1.77      3.87 o 
   5   7   2        2.22        1.14      4.87 o 
   6   7   2        0.42        7.67      5.54 o 
   7   7   2        6.16        1.47      7.24 o 
  -4   8   2        9.61       17.25      7.74 o 
  -3   8   2       43.40       67.64      9.75 o 
  -2   8   2        0.54       -6.95      7.39 o 
  -1   8   2       24.74       22.89      6.45 o 
   0   8   2        5.76        4.23      5.61 o 
   1   8   2      116.37      131.41      7.74 o 
   2   8   2        0.83        3.29      3.87 o 
   3   8   2       22.05       12.13      4.29 o 
   4   8   2        4.79        1.47      3.90 o 
   5   8   2        0.09        4.45      5.32 o 
   6   8   2        5.22       13.16      6.24 o 
  -3   9   2        0.45        0.13      7.01 o 
  -2   9   2       32.50       43.72      9.04 o 
  -1   9   2        5.50       -3.28      5.98 o 
   0   9   2        0.42       10.03      6.51 o 
   1   9   2       11.39       -1.28      5.62 o 
   2   9   2       15.65       13.07      4.83 o 
   3   9   2       87.86       80.49     10.84 o 
   4   9   2       45.77       57.19      9.16 o 
   5   9   2        2.12       -1.07      5.34 o 
  -2  10   2       17.17       23.76      8.90 o 
  -1  10   2        5.57        6.89      7.45 o 
   0  10   2        0.39       -6.30      6.30 o 
   1  10   2        1.19       10.50     10.16 o 
   2  10   2        5.54        7.84      6.88 o 
   3  10   2        0.00       -2.85      4.51 o 
   4  10   2        4.92       13.79      6.92 o 
  -4 -10   3        6.75        1.27      6.04 o 
  -3 -10   3        3.00        1.84      6.02 o 
  -2 -10   3        0.01       -2.80      6.74 o 
  -1 -10   3       26.69       14.11     11.20 o 
   0 -10   3       78.69       71.71     23.47 o 
   1 -10   3        0.41        2.85      7.19 o 
   2 -10   3       43.19       47.47     15.20 o 
  -5  -9   3        4.39        8.39      8.37 o 
  -4  -9   3        7.47        1.75      5.19 o 
  -3  -9   3        7.76       10.98      5.97 o 
  -2  -9   3        0.37        1.72      4.85 o 
  -1  -9   3       38.83       59.27      9.26 o 
   0  -9   3        9.46        9.31      7.41 o 
   1  -9   3       31.06       25.55      7.71 o 
   2  -9   3        6.23       -4.92      5.91 o 
   3  -9   3       17.04       27.50     13.78 o 
  -6  -8   3        0.67        6.31      6.21 o 
  -5  -8   3        0.10       -2.87      5.19 o 
  -4  -8   3       45.01       37.43      7.52 o 
  -3  -8   3        0.27       -4.14      4.14 o 
  -2  -8   3       69.66       62.42      8.15 o 
  -1  -8   3        8.99        8.87      9.41 o 
   0  -8   3      119.83      136.47      9.35 o 
   1  -8   3      130.80      142.79     10.89 o 
   2  -8   3       54.00       69.68     17.29 o 
   3  -8   3      138.89      143.23     18.97 o 
   4  -8   3        5.82       11.34     11.51 o 
  -6  -7   3       14.42       17.28      6.99 o 
  -5  -7   3       18.40       25.24     13.84 o 
  -4  -7   3       68.20       46.09      7.52 o 
  -3  -7   3       48.46       64.42     19.57 o 
  -2  -7   3      108.15      117.21      7.01 o 
  -1  -7   3      283.93      284.40     12.82 o 
   0  -7   3        0.78        6.99      3.77 o 
   1  -7   3       37.03       44.89     10.42 o 
   2  -7   3        8.78       12.77      5.90 o 
   3  -7   3        0.37        7.10     11.18 o 
   4  -7   3       28.94       30.29     11.96 o 
   5  -7   3        4.95        4.97     11.47 o 
  -7  -6   3        1.50       -0.52      5.49 o 
  -6  -6   3        9.92       17.29      5.99 o 
  -5  -6   3        8.84        5.52      9.65 o 
  -4  -6   3        1.90        4.39      5.09 o 
  -3  -6   3      124.82      143.22     12.35 o 
  -2  -6   3       53.31       54.94      5.31 o 
  -1  -6   3      698.89      715.01     13.89 o 
   0  -6   3       63.60       55.23      5.29 o 
   1  -6   3      121.17      120.59      6.67 o 
   2  -6   3        1.02        2.95      4.92 o 
   3  -6   3       12.56       26.86      6.12 o 
   4  -6   3       54.55       40.90     11.86 o 
   5  -6   3        6.93       10.93     10.83 o 
   6  -6   3        2.11        4.99     10.61 o 
  -7  -5   3        0.97        4.72      5.38 o 
  -6  -5   3        1.12        9.56      5.10 o 
  -5  -5   3       98.73      114.82      9.19 o 
  -4  -5   3      278.86      293.67     18.04 o 
  -3  -5   3        0.23        4.40      2.81 o 
  -1  -5   3        7.48        9.33      2.95 o 
   0  -5   3       57.86       52.97      4.97 o 
   1  -5   3       10.21       10.04      3.17 o 
   2  -5   3       29.02       24.51      3.91 o 
   3  -5   3        7.73        4.97      4.88 o 
   4  -5   3       74.61       80.51     13.74 o 
   5  -5   3        3.88       20.31     10.30 o 
   6  -5   3       17.68       26.19     12.39 o 
  -7  -4   3        1.11       -3.50      4.47 o 
  -6  -4   3        4.73        9.69      4.90 o 
  -5  -4   3      238.32      238.44     11.30 o 
  -4  -4   3        8.63        2.13      3.77 o 
  -3  -4   3      316.12      320.38     11.20 o 
  -2  -4   3      150.92      175.09      7.86 o 
  -1  -4   3       52.81       47.60      3.80 o 
   0  -4   3     1188.87     1209.81     15.85 o 
   1  -4   3      108.09      108.50      5.39 o 
   2  -4   3      238.67      244.58      6.96 o 
   3  -4   3       33.23       35.84      5.51 o 
   4  -4   3        8.08       11.54      8.45 o 
   5  -4   3       43.19       27.61     11.18 o 
   6  -4   3        7.86        4.37      9.90 o 
   7  -4   3        0.00       -1.11     11.26 o 
  -8  -3   3        9.56       17.77     10.21 o 
  -7  -3   3        0.95       16.44      8.99 o 
  -6  -3   3        5.53       -1.02      3.70 o 
  -5  -3   3        0.02        1.38      3.69 o 
  -4  -3   3      500.40      535.03     10.97 o 
  -3  -3   3      371.93      383.72      8.11 o 
  -2  -3   3      485.25      485.85      8.35 o 
  -1  -3   3        0.45        1.09      1.75 o 
   0  -3   3      184.09      210.73      5.65 o 
   1  -3   3     1549.61     1610.89     17.91 o 
   2  -3   3      797.72      869.10     12.37 o 
   3  -3   3      129.64      129.82      7.46 o 
   4  -3   3      813.34      658.47     20.54 o 
   6  -3   3        6.63       24.64     10.34 o 
   7  -3   3        0.07        5.29     11.27 o 
  -8  -2   3        2.35        2.85      9.19 o 
  -7  -2   3       17.53       20.06      8.88 o 
  -6  -2   3       33.71       46.29     10.48 o 
  -5  -2   3       82.85       90.16     15.36 o 
  -4  -2   3       37.85       38.30      3.75 o 
  -3  -2   3        2.11       -1.34      2.43 o 
  -2  -2   3       47.08       45.76      3.06 o 
  -1  -2   3       59.11       59.50      3.78 o 
   0  -2   3      392.03      363.29      7.94 o 
   1  -2   3      286.32      286.33     12.83 o 
   2  -2   3      658.23      682.82      9.89 o 
   3  -2   3        2.34        6.29      2.14 o 
   4  -2   3       33.92       35.19      4.79 o 
   5  -2   3      537.99      493.88     24.19 o 
   6  -2   3       47.64       37.89     10.93 o 
   7  -2   3       13.89        4.65      9.04 o 
  -8  -1   3        0.15        3.82      8.86 o 
  -7  -1   3       23.56       21.35      8.60 o 
  -6  -1   3      103.35      115.70     13.62 o 
  -5  -1   3        5.10        3.51      3.93 o 
  -4  -1   3       15.23       20.68      2.99 o 
  -3  -1   3      511.99      532.26      9.09 o 
  -2  -1   3       49.91       53.43      2.85 o 
  -1  -1   3        6.57        8.28      2.31 o 
   0  -1   3      220.82      215.53      4.06 o 
   1  -1   3     1560.06     1545.93     15.03 o 
   2  -1   3       30.68       34.77      2.76 o 
   3  -1   3        4.52        3.78      1.97 o 
   4  -1   3      108.89      111.17      5.16 o 
   5  -1   3      812.35      791.17     28.92 o 
   6  -1   3       59.88       68.07     12.53 o 
   7  -1   3        8.31       -2.32      7.80 o 
   8  -1   3        0.06       -2.92     10.15 o 
  -7   0   3        0.14       -5.98      5.98 o 
  -6   0   3       25.48       22.79      8.32 o 
  -5   0   3      237.79      246.48     15.99 o 
  -4   0   3       14.23       15.21      3.30 o 
  -3   0   3       46.96       43.33      3.81 o 
  -2   0   3     1030.56      998.14     25.31 o 
  -1   0   3     1593.11     1602.43     15.20 o 
   0   0   3     1426.15     1352.26     12.72 o 
   1   0   3        6.50        4.09      2.87 o 
   2   0   3      403.06      388.71      7.27 o 
   3   0   3      423.37      477.64     15.93 o 
   4   0   3       37.30       40.82      3.76 o 
   5   0   3        0.37        5.94      6.53 o 
   6   0   3      229.05      189.31     16.06 o 
   7   0   3        3.86        5.42      7.98 o 
   8   0   3       19.15       29.01     11.75 o 
  -7   1   3        0.73        3.79      7.22 o 
  -6   1   3       44.73       33.71      8.99 o 
  -5   1   3      159.16      173.90     24.89 o 
  -4   1   3       26.20       12.54      5.75 o 
  -3   1   3      247.35      261.24     11.14 o 
  -2   1   3      359.59      404.44      6.52 o 
  -1   1   3       57.43       47.19      2.93 o 
   0   1   3     1459.62     1440.77     14.18 o 
   1   1   3     2216.13     2085.43     19.29 o 
   2   1   3     2213.05     2248.09     21.74 o 
   3   1   3      150.38      148.10      4.93 o 
   4   1   3       64.30       81.76      9.15 o 
   5   1   3       15.28       15.67      4.16 o 
   6   1   3      485.48      453.82     19.35 o 
   7   1   3        5.24       10.86      7.91 o 
   8   1   3       14.04       28.08     11.64 o 
  -7   2   3        1.01       13.09      8.43 o 
  -6   2   3      109.18      114.73      9.70 o 
  -5   2   3       42.33       52.08      7.35 o 
  -4   2   3      241.59      270.32     11.13 o 
  -3   2   3       29.72       40.50      5.23 o 
  -2   2   3     1665.47     1680.40     33.20 o 
  -1   2   3       35.07       33.70      2.53 o 
   0   2   3      990.23      906.06     11.06 o 
   1   2   3        5.93        2.12      1.81 o 
   2   2   3      161.88      163.57      5.09 o 
   3   2   3        5.71        7.81      2.29 o 
   4   2   3      140.33      161.57      6.25 o 
   5   2   3       36.43       42.71      4.73 o 
   6   2   3       10.17        6.72      5.42 o 
   7   2   3      146.09      161.19     15.90 o 
   8   2   3        0.82        6.63      8.98 o 
  -7   3   3        1.79        4.78     10.89 o 
  -6   3   3        0.68        3.19     10.68 o 
  -5   3   3      195.00      205.28     16.27 o 
  -4   3   3       18.97       21.10      9.05 o 
  -3   3   3      204.75      200.38     10.11 o 
  -2   3   3      185.85      173.28      8.06 o 
  -1   3   3      301.97      275.86      5.83 o 
   0   3   3       13.03       13.26      3.32 o 
   1   3   3        4.69        2.00      3.26 o 
   2   3   3      103.14       90.57      4.44 o 
   3   3   3       77.89       70.36      5.94 o 
   4   3   3        2.11        8.09      2.98 o 
   5   3   3       39.75       46.91      6.52 o 
   6   3   3       13.61       23.43      5.40 o 
   7   3   3        2.96        2.99      4.77 o 
  -7   4   3        0.58        6.89     11.46 o 
  -6   4   3       46.31       45.60      8.43 o 
  -5   4   3       37.11       38.74      7.31 o 
  -4   4   3      124.31      124.46      9.62 o 
  -3   4   3      106.71       92.56      7.88 o 
  -2   4   3       11.69       11.25      4.38 o 
  -1   4   3      409.90      426.88      8.18 o 
   0   4   3      184.49      182.15      5.92 o 
   1   4   3      246.17      238.70      6.92 o 
   2   4   3      708.01      735.26     12.60 o 
   3   4   3       22.26       16.30      3.21 o 
   4   4   3       86.22       90.56      7.38 o 
   5   4   3       85.14       93.95      7.03 o 
   6   4   3        6.37        8.91      3.86 o 
   7   4   3       91.99       90.70     15.55 o 
  -6   5   3       14.52       30.69      8.55 o 
  -5   5   3       13.22       10.29      6.26 o 
  -4   5   3      170.36      180.14     11.96 o 
  -3   5   3        4.70        7.27      5.41 o 
  -2   5   3       39.31       33.84      9.13 o 
  -1   5   3        2.35        5.31      4.91 o 
   0   5   3      223.28      228.67      7.20 o 
   1   5   3       12.82        9.33      3.90 o 
   2   5   3        0.03       -1.28      2.88 o 
   3   5   3        5.70        1.36      2.76 o 
   4   5   3       24.04       27.66      9.87 o 
   5   5   3       16.78       13.94      4.08 o 
   6   5   3        3.00        0.09      4.23 o 
   7   5   3        1.26        6.02      6.88 o 
  -6   6   3        3.74        3.93      7.27 o 
  -5   6   3       35.15       23.21      7.66 o 
  -4   6   3        5.00        0.87      8.20 o 
  -3   6   3      226.56      231.30     12.58 o 
  -2   6   3      126.33      126.58      9.80 o 
  -1   6   3      296.13      274.89     13.43 o 
   0   6   3        9.91        8.75      3.20 o 
   1   6   3      317.46      324.67      9.58 o 
   2   6   3      152.12      173.45      8.67 o 
   3   6   3       12.45        5.78      3.64 o 
   4   6   3       18.81       16.80      4.28 o 
   5   6   3       14.52       24.52      4.91 o 
   6   6   3        0.27        2.90      3.96 o 
   7   6   3       11.63       20.88      8.12 o 
  -5   7   3        1.83        0.20      6.80 o 
  -4   7   3       28.71       21.03      7.12 o 
  -3   7   3       37.39       35.78      7.72 o 
  -2   7   3        0.62       -5.78      5.78 o 
  -1   7   3        7.74        6.33      5.10 o 
   0   7   3      363.19      362.97     14.57 o 
   1   7   3       50.64       49.33      5.54 o 
   2   7   3      114.44      111.26      7.12 o 
   3   7   3        0.25        3.71      3.34 o 
   4   7   3       34.18       41.05      5.64 o 
   5   7   3        0.39       -1.45      3.73 o 
   6   7   3        3.03        7.04      9.56 o 
   7   7   3        0.78        4.01      8.10 o 
  -4   8   3       11.15       17.44      7.45 o 
  -3   8   3        6.72        4.10      6.60 o 
  -2   8   3       34.49       35.68     14.09 o 
  -1   8   3        1.61       -4.16      5.56 o 
   0   8   3       19.03       16.91      6.47 o 
   1   8   3       14.91        0.69      4.22 o 
   2   8   3       24.49       29.47      6.69 o 
   3   8   3        5.51        6.95      4.46 o 
   4   8   3        3.60        7.79      4.26 o 
   5   8   3        1.18        8.83      5.09 o 
   6   8   3        7.71        9.36      9.46 o 
  -3   9   3       24.25       38.24     10.24 o 
  -2   9   3        0.32       -2.82      6.01 o 
  -1   9   3        0.04        4.45      6.06 o 
   0   9   3       88.23       83.94     10.74 o 
   1   9   3       55.53       70.43      9.40 o 
   2   9   3       33.93       36.85      6.07 o 
   3   9   3       46.95       61.35      7.13 o 
   4   9   3        3.18        0.53      4.26 o 
   5   9   3        2.27        1.23      5.52 o 
  -1  10   3        4.15       -3.51      6.84 o 
   0  10   3        1.92        7.73      6.94 o 
   1  10   3        0.13       -1.91      6.45 o 
   2  10   3       10.59        8.43     13.37 o 
   3  10   3        0.70        0.93      4.82 o 
   4  10   3       16.18       30.84      8.94 o 
  -4 -10   4        2.75       -6.23      6.23 o 
  -3 -10   4        0.03       -1.40      5.23 o 
  -2 -10   4       16.52       21.18      8.60 o 
  -1 -10   4       53.41       65.51     14.83 o 
   0 -10   4        7.78        0.50      9.96 o 
   1 -10   4       36.81       31.50     14.36 o 
  -5  -9   4        9.56       14.19      7.14 o 
  -4  -9   4        5.76       -0.95      4.86 o 
  -3  -9   4        0.03       -0.59      5.12 o 
  -2  -9   4       30.30       32.50      7.21 o 
  -1  -9   4        0.89       -2.47      4.33 o 
   0  -9   4       77.80       76.54     16.56 o 
   1  -9   4       11.95       17.81      7.47 o 
   2  -9   4       50.14       68.87     15.11 o 
   3  -9   4        7.48        2.22     11.09 o 
  -6  -8   4        4.96       18.41      9.03 o 
  -5  -8   4        6.47       -0.89      4.79 o 
  -4  -8   4        0.38        7.00      6.36 o 
  -3  -8   4        5.34        4.52      5.11 o 
  -2  -8   4        3.21        3.39      4.52 o 
  -1  -8   4       46.02       45.81      7.37 o 
   0  -8   4      195.80      212.56      9.50 o 
   1  -8   4       24.59       29.10      7.10 o 
   2  -8   4       60.88       70.29      9.29 o 
   3  -8   4        0.01        0.66      9.88 o 
   4  -8   4        0.29       25.27     13.17 o 
  -6  -7   4        0.03        1.83      5.45 o 
  -5  -7   4        0.02       -1.04      4.65 o 
  -4  -7   4       35.27       28.13      8.36 o 
  -3  -7   4       35.28       38.57     12.97 o 
  -2  -7   4       55.89       25.66      6.12 o 
  -1  -7   4        2.86        8.31      3.85 o 
   0  -7   4       43.12       49.22      5.80 o 
   1  -7   4       79.28       76.45      6.61 o 
   2  -7   4        0.49        5.90      9.55 o 
   3  -7   4       30.92       55.65     13.09 o 
   4  -7   4        2.62       -9.01      9.01 o 
   5  -7   4        0.07       11.19     11.93 o 
  -7  -6   4        9.42       11.19      7.89 o 
  -6  -6   4       16.39       11.61      5.70 o 
  -5  -6   4        0.90       -4.21      4.21 o 
  -4  -6   4       33.30       13.68      9.64 o 
  -3  -6   4       21.71       23.48      5.58 o 
  -2  -6   4       85.95       94.45      8.57 o 
  -1  -6   4        0.89        0.27      3.65 o 
   0  -6   4      150.48      172.80      7.69 o 
   1  -6   4        6.28        6.15      4.11 o 
   2  -6   4       21.09       15.82      5.78 o 
   3  -6   4       95.55       91.70     14.15 o 
   4  -6   4        0.12       -2.77      8.15 o 
   5  -6   4       22.42       11.42     11.36 o 
   6  -6   4       17.03       23.88     13.83 o 
  -7  -5   4        0.12        0.38      6.24 o 
  -6  -5   4       57.57       39.88     15.35 o 
  -5  -5   4        9.07       15.07      5.39 o 
  -4  -5   4        3.90        3.91      3.86 o 
  -3  -5   4       67.13       71.76      7.32 o 
  -2  -5   4        1.74       -0.14      2.51 o 
  -1  -5   4        4.66        6.55      2.87 o 
   0  -5   4        3.53        0.17      3.56 o 
   1  -5   4      584.56      576.53     11.62 o 
   2  -5   4      201.71      202.83      7.56 o 
   3  -5   4       54.38       63.69      9.87 o 
   4  -5   4       12.52       32.91     10.38 o 
   5  -5   4       81.53      106.90     16.69 o 
   6  -5   4        0.00       10.84     10.32 o 
  -7  -4   4        6.82        9.01      8.48 o 
  -6  -4   4       41.93       55.93      7.72 o 
  -5  -4   4      130.65      134.88      8.97 o 
  -4  -4   4        9.60        8.48      3.88 o 
  -3  -4   4      136.21      136.99      9.17 o 
  -2  -4   4        0.02        3.53      2.13 o 
  -1  -4   4       54.98       62.98      4.18 o 
   0  -4   4        0.04       -1.84      2.22 o 
   1  -4   4        0.09        0.96      2.95 o 
   2  -4   4       21.47       29.80      5.51 o 
   3  -4   4       26.68       27.30      4.93 o 
   4  -4   4        0.22        1.65      8.06 o 
   5  -4   4       11.62       12.92      9.65 o 
   6  -4   4       76.21       90.20     16.07 o 
   7  -4   4       12.04       12.75     12.89 o 
  -8  -3   4        4.47        4.91      9.37 o 
  -7  -3   4        2.63       10.68      8.78 o 
  -6  -3   4       23.91       27.28      5.74 o 
  -5  -3   4       52.30       52.43      6.62 o 
  -4  -3   4       32.78       37.89      5.55 o 
  -3  -3   4       92.79       95.92      4.21 o 
  -2  -3   4      205.19      188.26      5.00 o 
  -1  -3   4      210.67      235.76      5.65 o 
   0  -3   4       53.23       54.34      3.56 o 
   1  -3   4     2024.06     2171.35     22.53 o 
   2  -3   4      677.66      686.21     12.37 o 
   3  -3   4       57.74       60.18      6.58 o 
   4  -3   4        7.94       10.14      7.21 o 
   5  -3   4        0.13       -0.96      6.44 o 
   7  -3   4        5.11       27.02     12.67 o 
  -8  -2   4        0.02        5.33      8.99 o 
  -7  -2   4        1.67       -1.33      7.57 o 
  -6  -2   4       31.10       25.70      8.96 o 
  -5  -2   4       53.23       65.16      6.87 o 
  -4  -2   4       24.38       23.03      3.15 o 
  -3  -2   4        0.70        0.83      1.64 o 
  -2  -2   4       40.62       40.68      3.05 o 
  -1  -2   4       17.09       22.84      1.82 o 
   0  -2   4      324.23      346.78      8.11 o 
   1  -2   4      269.13      233.48      5.39 o 
   2  -2   4      376.69      377.14      7.14 o 
   3  -2   4       19.16       15.98      2.70 o 
   4  -2   4      135.68      124.53      7.60 o 
   5  -2   4       26.08       35.59      9.36 o 
   6  -2   4        3.28       -6.42      6.42 o 
   7  -2   4       13.05       20.20     11.46 o 
  -8  -1   4        0.01       13.68      9.93 o 
  -7  -1   4        0.42        2.05      7.50 o 
  -6  -1   4       49.10       56.64     10.73 o 
  -5  -1   4       96.98      105.88     11.59 o 
  -4  -1   4        6.45       12.78      2.85 o 
  -3  -1   4       18.95       19.07      2.57 o 
  -2  -1   4      463.88      489.75      7.36 o 
  -1  -1   4      886.80      830.87     17.40 o 
   0  -1   4       14.65       16.28      1.84 o 
   1  -1   4       11.18       11.37      1.59 o 
   2  -1   4     2429.60     2496.13     23.52 o 
   3  -1   4       33.01       39.95      3.24 o 
   4  -1   4        9.81       11.14      2.78 o 
   5  -1   4      108.65      111.60     12.18 o 
   6  -1   4       39.58       44.06     10.86 o 
   7  -1   4        0.17       -4.20      8.07 o 
   8  -1   4       12.59       12.22     11.66 o 
  -8   0   4        0.04        1.92      9.40 o 
  -7   0   4        1.56       -5.20      7.28 o 
  -6   0   4       41.92       72.06     12.09 o 
  -5   0   4        3.49        3.88      4.96 o 
  -4   0   4       47.70       54.91      8.67 o 
  -3   0   4      615.18      686.96     10.56 o 
  -2   0   4      118.86      139.40      4.26 o 
  -1   0   4     5218.70     5166.20     65.60 o 
   0   0   4     6620.00     6432.56     73.32 o 
   1   0   4      614.38      605.82     21.24 o 
   2   0   4      409.32      445.12      6.66 o 
   3   0   4       72.86       55.71      9.32 o 
   4   0   4       16.15       23.14      8.36 o 
   5   0   4      151.15      169.34     14.35 o 
   6   0   4       76.20       63.88     11.55 o 
   7   0   4       26.98       16.41      8.90 o 
   8   0   4        6.05       16.56     10.87 o 
  -7   1   4        0.07       -6.28      6.28 o 
  -6   1   4        0.37        4.05      6.71 o 
  -5   1   4      176.12      163.16      9.63 o 
  -4   1   4       85.18      108.26      9.57 o 
  -3   1   4       55.17       71.38      3.63 o 
  -2   1   4      436.43      468.94      7.67 o 
  -1   1   4       70.44       62.16      4.46 o 
   0   1   4     3848.64     3711.68     31.58 o 
   1   1   4       51.43       75.65      3.37 o 
   2   1   4      562.32      559.49      8.43 o 
   3   1   4       36.93       39.32      6.25 o 
   4   1   4       24.62       27.59      3.37 o 
   5   1   4      186.47      199.77      9.85 o 
   6   1   4        1.72       -3.36      3.79 o 
   7   1   4        1.10        2.96      7.29 o 
   8   1   4       12.60       20.73     10.44 o 
  -7   2   4        2.00       16.41      8.66 o 
  -6   2   4        4.71       10.79      5.81 o 
  -5   2   4       71.87       70.77      8.17 o 
  -4   2   4       37.90       34.47      5.99 o 
  -3   2   4      418.74      459.13     12.88 o 
  -2   2   4      426.86      429.98      7.57 o 
  -1   2   4       85.92       83.10      3.85 o 
   0   2   4     1079.11     1014.54     12.59 o 
   1   2   4      164.24      127.75      6.48 o 
   2   2   4      162.82      144.50      4.88 o 
   3   2   4      218.98      231.95      8.59 o 
   4   2   4        6.28        1.00      1.96 o 
   5   2   4       16.12        8.03      4.08 o 
   6   2   4      249.90      249.94     11.96 o 
   7   2   4        8.54        2.54      7.07 o 
   8   2   4       19.87       19.94     10.29 o 
  -7   3   4       10.58        3.55      8.86 o 
  -6   3   4        5.10       16.77      6.71 o 
  -5   3   4       19.06       23.94     14.58 o 
  -4   3   4      277.40      277.54     12.43 o 
  -3   3   4      226.38      220.38     10.13 o 
  -2   3   4       14.25       13.29      4.16 o 
  -1   3   4        9.71       12.29      3.34 o 
   0   3   4       97.16       84.96      3.97 o 
   1   3   4        0.74        5.45      2.84 o 
   2   3   4      198.88      186.75      6.09 o 
   3   3   4       32.73       25.63      5.03 o 
   4   3   4      117.17      119.02      5.94 o 
   5   3   4        0.53        0.19      3.08 o 
   6   3   4        0.66        1.07      3.94 o 
   7   3   4       21.62       26.90      6.65 o 
   8   3   4        0.23        0.28      8.26 o 
  -6   4   4        0.06       -1.62      8.45 o 
  -5   4   4        2.79        0.86      5.25 o 
  -4   4   4       54.61       54.34      7.65 o 
  -3   4   4       36.18       47.12      6.94 o 
  -2   4   4      635.70      615.26     15.93 o 
  -1   4   4       18.13       19.52      2.73 o 
   0   4   4       35.93       33.81      4.51 o 
   1   4   4        5.28       15.67      2.90 o 
   2   4   4      281.50      277.97      7.78 o 
   3   4   4        5.39        3.07      4.10 o 
   4   4   4      682.06      677.63     13.85 o 
   5   4   4      100.61      105.41     12.83 o 
   6   4   4       51.02       49.86      7.13 o 
   7   4   4       18.08       20.56     14.85 o 
  -6   5   4        3.13        1.15      7.01 o 
  -5   5   4        8.51       -4.86      4.86 o 
  -4   5   4       41.59       35.56     11.67 o 
  -3   5   4       73.07       75.49      8.49 o 
  -2   5   4       31.98       43.56     10.34 o 
  -1   5   4        0.76        4.07      4.06 o 
   0   5   4       40.11       34.54      3.88 o 
   1   5   4       20.83       15.65      3.22 o 
   2   5   4        0.04       -0.97      3.98 o 
   3   5   4       33.51       35.47      4.81 o 
   4   5   4        4.10        3.91      3.38 o 
   5   5   4      173.06      168.18      8.19 o 
   6   5   4       36.99       25.49      6.12 o 
   7   5   4       49.27       45.33     16.03 o 
  -5   6   4        1.04       -5.74      5.74 o 
  -4   6   4        7.04        3.89      5.48 o 
  -3   6   4        0.04       -3.24      6.32 o 
  -2   6   4       15.49       16.24      6.00 o 
  -1   6   4       14.40       19.70      5.80 o 
   0   6   4        1.91       -2.11      2.67 o 
   1   6   4       28.37       24.02      4.22 o 
   2   6   4       77.28       76.88      6.19 o 
   3   6   4       22.89       24.29      4.54 o 
   4   6   4       90.81       81.80      6.79 o 
   5   6   4       11.59       17.07      7.53 o 
   6   6   4       24.62       17.10      7.43 o 
   7   6   4       55.85       79.13     14.25 o 
  -5   7   4        0.52        2.27      6.72 o 
  -4   7   4        0.04        0.34      5.98 o 
  -3   7   4        1.25        6.05     11.31 o 
  -2   7   4        2.30       -0.60      5.07 o 
  -1   7   4        0.49        3.73      9.62 o 
   0   7   4       15.17       29.00      8.61 o 
   1   7   4      115.16      116.33      7.25 o 
   2   7   4       15.23        6.52      3.77 o 
   3   7   4      116.56      120.97      7.54 o 
   4   7   4        1.59       -2.84      4.22 o 
   5   7   4       53.11       50.85      6.39 o 
   6   7   4        4.74        7.17      8.00 o 
   7   7   4       11.17       17.59      9.21 o 
  -4   8   4        1.11       -6.30      6.30 o 
  -3   8   4        0.03       -5.02      6.09 o 
  -2   8   4        0.14       -1.05      5.98 o 
  -1   8   4        6.57        5.71      5.44 o 
   0   8   4        0.20        1.98      5.76 o 
   1   8   4        1.46        2.68      3.48 o 
   2   8   4       39.99       45.95      6.54 o 
   3   8   4       10.03       11.75      4.50 o 
   4   8   4       18.48       19.07      4.98 o 
   5   8   4       16.04       17.94      8.14 o 
   6   8   4        0.11        9.16      5.94 o 
  -3   9   4        3.67        7.22      7.45 o 
  -2   9   4        0.01        0.34     16.21 o 
  -1   9   4       27.68       31.11      7.76 o 
   0   9   4       17.29       17.95      7.16 o 
   1   9   4        7.65       14.17      6.67 o 
   2   9   4        4.34       -1.08      3.85 o 
   3   9   4        0.54       -4.02      4.02 o 
   4   9   4       20.20       17.37      5.15 o 
   5   9   4        3.74        2.01      5.66 o 
  -1  10   4        0.01       -1.28      6.92 o 
   0  10   4        3.88        0.92      6.83 o 
   1  10   4        7.92        9.92      7.40 o 
   2  10   4        2.70       -6.20      6.20 o 
   3  10   4       17.67       19.62      5.78 o 
   4  10   4        0.78        3.19      5.15 o 
  -3 -10   5       18.38       20.90      7.60 o 
  -2 -10   5        1.91        4.64      6.03 o 
  -1 -10   5        2.86        6.96     10.51 o 
   0 -10   5       14.61        9.17     10.88 o 
   1 -10   5        6.75       10.56     10.35 o 
  -5  -9   5        0.02        2.81      5.82 o 
  -4  -9   5        4.04       15.94      6.88 o 
  -3  -9   5        8.82        0.40      6.93 o 
  -2  -9   5        0.05        6.49      5.27 o 
  -1  -9   5        9.07       20.48      6.40 o 
   0  -9   5        0.27       -6.11      7.73 o 
   1  -9   5       45.91       44.27      8.61 o 
   2  -9   5        2.05        6.91     10.39 o 
   3  -9   5        3.35       15.02     12.42 o 
  -6  -8   5        1.51       -3.17      6.83 o 
  -5  -8   5        3.48        5.32      7.29 o 
  -4  -8   5        2.55       -2.33     12.54 o 
  -3  -8   5       15.16       15.89      5.91 o 
  -2  -8   5       12.02       16.57      5.41 o 
  -1  -8   5       26.81       26.21      8.57 o 
   0  -8   5        5.68        6.54      4.34 o 
   1  -8   5        1.49       -1.07      5.46 o 
   2  -8   5       12.60       26.55     10.87 o 
   3  -8   5        1.42        7.86     10.14 o 
   4  -8   5        6.27       -9.79      9.79 o 
  -6  -7   5        9.37       22.18      7.11 o 
  -5  -7   5        0.06       -4.34      4.34 o 
  -4  -7   5        0.09       -5.52      5.52 o 
  -3  -7   5       15.02       19.65      5.55 o 
  -2  -7   5        0.17        1.80      4.13 o 
  -1  -7   5       14.48       19.01      5.37 o 
   0  -7   5        0.22        4.07      3.68 o 
   1  -7   5       15.46       25.64      5.78 o 
   2  -7   5        6.95        3.87      8.86 o 
   3  -7   5        0.28       -2.06      8.44 o 
   4  -7   5        0.10       -2.83      9.46 o 
   5  -7   5       28.04       40.45     14.68 o 
  -7  -6   5        1.48       -0.65      5.75 o 
  -6  -6   5        0.29       -2.15      4.72 o 
  -5  -6   5       12.17       22.99      6.37 o 
  -4  -6   5        8.79        6.07      4.27 o 
  -3  -6   5        0.08        2.09      5.20 o 
  -2  -6   5       81.09       88.79      8.59 o 
  -1  -6   5       16.86       31.67      7.25 o 
   0  -6   5       70.63       79.72      6.18 o 
   1  -6   5       18.27       22.42      4.26 o 
   2  -6   5       39.50       33.48     10.86 o 
   3  -6   5        0.38        1.79      7.95 o 
   4  -6   5        3.54       -2.84      8.88 o 
   5  -6   5       41.43       69.98     15.25 o 
  -7  -5   5       16.96       13.82      7.70 o 
  -6  -5   5       28.44       34.23      6.79 o 
  -5  -5   5        7.74       16.61      5.81 o 
  -4  -5   5        3.29        0.40      3.93 o 
  -3  -5   5       11.72       23.68      8.56 o 
  -2  -5   5       19.25       18.27      4.51 o 
  -1  -5   5       26.81       30.13      4.48 o 
   0  -5   5        2.61        3.06      3.24 o 
   1  -5   5        0.01        2.02      3.05 o 
   2  -5   5       62.91       70.85      5.50 o 
   3  -5   5       15.32       11.34      8.84 o 
   4  -5   5       16.08       46.09     11.94 o 
   5  -5   5       10.40        9.67     10.46 o 
   6  -5   5      131.41      125.97     19.55 o 
  -7  -4   5        7.77       -2.60      8.12 o 
  -6  -4   5       45.14       42.83      6.98 o 
  -5  -4   5       50.12       64.40      7.79 o 
  -4  -4   5      136.65      133.88      9.49 o 
  -3  -4   5        0.02       -0.81      3.11 o 
  -2  -4   5       73.74       69.25      4.15 o 
  -1  -4   5      126.14      129.00      5.17 o 
   0  -4   5      139.93      144.95      5.71 o 
   1  -4   5       18.15       21.03      3.25 o 
   2  -4   5        0.19       -1.99      1.99 o 
   3  -4   5        2.80        0.67      4.16 o 
   4  -4   5        0.32       15.93      8.82 o 
   5  -4   5      101.17      106.30     15.67 o 
   6  -4   5        3.78       -6.74      9.45 o 
   7  -4   5       28.05       58.61     17.05 o 
  -7  -3   5       22.27       22.64      9.60 o 
  -6  -3   5        8.42        3.67      4.39 o 
  -5  -3   5      235.78      229.30     11.10 o 
  -4  -3   5        3.17        0.08      8.48 o 
  -3  -3   5       44.30       57.57      8.03 o 
  -2  -3   5        0.65        1.39      6.21 o 
  -1  -3   5      276.22      280.17      6.18 o 
   0  -3   5       43.05       26.33      8.70 o 
   2  -3   5        0.07        2.99      2.21 o 
   3  -3   5       12.53       14.79      4.08 o 
   4  -3   5       14.49        4.54      6.94 o 
   5  -3   5       29.19       21.18      8.93 o 
   6  -3   5       54.61       57.50     13.16 o 
  -7  -2   5        0.65       -2.83      7.35 o 
  -6  -2   5       11.71        4.81      7.12 o 
  -5  -2   5       40.23       25.79      5.11 o 
  -4  -2   5      362.10      353.13     12.66 o 
  -3  -2   5       81.93       84.63      5.89 o 
  -2  -2   5       90.94       94.12      5.68 o 
  -1  -2   5       29.71       22.22      3.27 o 
   0  -2   5      211.37      211.17      5.10 o 
   1  -2   5      103.86       88.43      3.89 o 
   2  -2   5      464.01      462.99      7.99 o 
   3  -2   5       52.96       50.90      4.46 o 
   4  -2   5        1.06       -3.26      3.29 o 
   5  -2   5       26.42       24.52      9.06 o 
   6  -2   5       56.32       62.93     12.54 o 
   7  -2   5       10.85       -8.01      8.12 o 
  -7  -1   5       55.77       54.85     12.20 o 
  -6  -1   5       62.35       65.47     11.58 o 
  -5  -1   5       30.33       24.35      8.10 o 
  -4  -1   5      602.76      574.93     17.76 o 
  -3  -1   5        0.26        1.19      1.82 o 
  -2  -1   5      361.77      339.79     10.11 o 
  -1  -1   5      527.25      529.21     13.95 o 
   0  -1   5       95.61       86.98      3.22 o 
   1  -1   5       25.36       23.16      6.01 o 
   2  -1   5       78.93       94.74      5.62 o 
   3  -1   5       20.78       27.82      2.67 o 
   4  -1   5        0.04        2.64      3.45 o 
   5  -1   5        1.29        1.95      4.15 o 
   6  -1   5        0.01        1.51      6.64 o 
   7  -1   5       79.28      107.32     17.06 o 
  -7   0   5        8.01        3.97      7.64 o 
  -6   0   5        5.24       -0.03      6.42 o 
  -5   0   5       93.38      108.29     12.18 o 
  -4   0   5        3.06        6.25      2.79 o 
  -3   0   5      388.09      427.53     10.91 o 
  -2   0   5     1086.90     1166.28     13.77 o 
  -1   0   5     2815.92     2698.24     28.54 o 
   0   0   5     2238.92     2276.19     21.11 o 
   1   0   5     1234.35     1176.28     12.71 o 
   2   0   5       36.96       34.63      6.36 o 
   3   0   5       57.91       72.73      3.46 o 
   4   0   5       23.35       19.46      4.17 o 
   5   0   5        5.44       -1.16      3.75 o 
   6   0   5       11.19       12.72      7.70 o 
   7   0   5        5.26       11.91      8.81 o 
   8   0   5       14.47        2.08     10.40 o 
  -7   1   5        0.61       -2.54      7.22 o 
  -6   1   5       67.74       77.05     12.96 o 
  -5   1   5       63.88       68.45      7.60 o 
  -4   1   5      185.56      197.42      9.49 o 
  -3   1   5      177.96      178.40      8.84 o 
  -2   1   5       46.13       54.84      3.60 o 
  -1   1   5      329.62      311.53      6.28 o 
   0   1   5     1870.58     1793.62     18.17 o 
   1   1   5      460.08      485.96      7.67 o 
   2   1   5       39.20       34.76      2.60 o 
   3   1   5      361.58      379.60     11.02 o 
   4   1   5       72.25       71.92      7.50 o 
   5   1   5        2.80        1.80      3.77 o 
   6   1   5       15.42       12.97      4.73 o 
   7   1   5       42.19       35.77     10.95 o 
   8   1   5        4.03       16.62     10.11 o 
  -7   2   5        0.09       -3.13      7.50 o 
  -6   2   5        7.54       -0.80      6.38 o 
  -5   2   5       55.58       45.90      7.06 o 
  -4   2   5      156.20      163.46      9.62 o 
  -3   2   5       80.10       77.02     10.01 o 
  -2   2   5       89.08       86.23      3.87 o 
  -1   2   5       19.09       23.59      2.63 o 
   0   2   5       44.73       53.45      3.46 o 
   1   2   5      954.54      948.45     12.55 o 
   2   2   5        3.17        3.42      1.85 o 
   3   2   5      237.10      220.34      6.41 o 
   4   2   5        4.31        4.04      2.70 o 
   5   2   5        3.76        3.13      3.78 o 
   6   2   5       13.17       13.60      9.47 o 
   7   2   5       17.98       22.94      9.62 o 
   8   2   5       15.47       -0.02      8.66 o 
  -7   3   5        1.21       -3.64      8.02 o 
  -6   3   5        9.26        4.88      8.97 o 
  -5   3   5      196.14      185.02     17.22 o 
  -4   3   5        0.19       -4.60      9.46 o 
  -3   3   5      264.95      298.33     17.56 o 
  -2   3   5       57.42       46.33      5.58 o 
  -1   3   5       20.36       24.90      2.96 o 
   0   3   5       14.81       17.96      2.59 o 
   1   3   5      305.16      263.86      6.81 o 
   2   3   5       96.01      106.24      5.02 o 
   3   3   5      123.08      128.24      5.71 o 
   4   3   5       20.78       31.24      4.11 o 
   5   3   5       81.15       78.37      7.98 o 
   6   3   5        1.52        4.10      4.20 o 
   7   3   5       13.66       10.58      5.70 o 
   8   3   5       22.36        8.91      9.68 o 
  -6   4   5        9.07        3.74      6.45 o 
  -5   4   5        1.54        4.42      5.29 o 
  -4   4   5      107.78      116.22      9.71 o 
  -3   4   5        8.92        7.96      5.22 o 
  -2   4   5       57.77       61.18      6.97 o 
  -1   4   5       41.20       35.76      9.12 o 
   0   4   5        0.03        3.17      2.06 o 
   1   4   5       53.57       63.45      4.46 o 
   2   4   5      315.09      316.66      8.44 o 
   3   4   5      471.30      456.66     11.05 o 
   4   4   5      205.75      192.62     10.45 o 
   5   4   5       23.17       10.05      4.57 o 
   6   4   5       16.15       22.82      5.80 o 
   7   4   5        0.22        8.44     10.40 o 
  -6   5   5        2.01        0.69     13.94 o 
  -5   5   5        0.33       -0.56      5.69 o 
  -4   5   5        0.08        0.43      5.15 o 
  -3   5   5        5.17        8.97      5.41 o 
  -2   5   5       20.91       17.83      5.44 o 
  -1   5   5        0.66        2.80      3.99 o 
   0   5   5        0.89       -0.31      2.38 o 
   1   5   5      149.27      147.89      6.41 o 
   2   5   5       65.62       62.38      5.27 o 
   3   5   5      112.75      118.33      6.61 o 
   4   5   5      326.62      313.87     10.23 o 
   5   5   5      171.97      158.94      8.04 o 
   6   5   5       24.46       23.03      5.94 o 
   7   5   5        0.16        2.83      5.90 o 
  -5   6   5       34.80       30.95     19.56 o 
  -4   6   5       19.50       17.82     14.97 o 
  -3   6   5        0.20       -1.26      4.96 o 
  -2   6   5        1.44       -4.60      4.68 o 
  -1   6   5        7.50        2.14      4.51 o 
   0   6   5       70.63       81.19      8.18 o 
   1   6   5       87.14       77.50      5.76 o 
   2   6   5      129.53      132.60     18.12 o 
   3   6   5       79.79       78.76      6.65 o 
   4   6   5        2.11        0.37      3.17 o 
   5   6   5       15.39       11.75      6.02 o 
   6   6   5        0.33        5.25      5.20 o 
   7   6   5        0.02        7.64      6.14 o 
  -5   7   5        5.52        2.99      7.16 o 
  -4   7   5       14.33       10.65      6.97 o 
  -3   7   5        4.05        1.17      8.30 o 
  -2   7   5        3.12        8.65      5.99 o 
  -1   7   5       10.11        7.00      8.36 o 
   0   7   5      111.43      100.41      9.90 o 
   1   7   5       68.46       56.47      5.88 o 
   2   7   5      225.32      221.46     10.79 o 
   3   7   5       13.16        9.57      4.65 o 
   4   7   5       50.70       60.46      6.65 o 
   5   7   5       22.30       23.94      5.08 o 
   6   7   5       16.34       12.02      5.88 o 
  -4   8   5       38.49       26.93     19.98 o 
  -3   8   5       11.77       15.93      7.58 o 
  -2   8   5        9.39        6.36      6.90 o 
  -1   8   5        1.29        3.35      6.26 o 
   0   8   5        1.33        0.24      5.60 o 
   1   8   5      107.17      124.92     10.93 o 
   2   8   5        3.45        7.76      4.03 o 
   3   8   5       48.84       44.07      7.60 o 
   4   8   5        1.53        0.85      4.31 o 
   5   8   5        0.11       -3.89      4.21 o 
   6   8   5       14.64       15.87      6.59 o 
  -3   9   5       14.89       21.03     10.10 o 
  -2   9   5       19.09       26.94      8.65 o 
  -1   9   5        2.32       12.76      7.15 o 
   0   9   5        9.10       18.05      7.02 o 
   1   9   5        3.65        2.89     10.98 o 
   2   9   5       15.74       24.80      5.14 o 
   3   9   5       26.45       25.98      5.78 o 
   4   9   5        1.40       -1.39      4.26 o 
   5   9   5       24.57       28.07      6.36 o 
  -1  10   5        5.83        0.53     12.16 o 
   0  10   5        1.27       -0.64      6.81 o 
   1  10   5       13.07        3.67      7.35 o 
   2  10   5        9.43       11.22     10.21 o 
   3  10   5        0.00        1.88      4.82 o 
   4  10   5        7.30        4.18      5.95 o 
  -3 -10   6        0.00        3.89      6.48 o 
  -2 -10   6        0.63        4.39      9.09 o 
  -1 -10   6        2.70       -5.38      5.38 o 
   0 -10   6       10.63        2.52     11.17 o 
  -4  -9   6        0.16        1.10      5.88 o 
  -3  -9   6        0.26       -2.12      4.79 o 
  -2  -9   6        1.00        1.75     10.63 o 
  -1  -9   6        3.56       -3.97      4.80 o 
   0  -9   6       13.81       10.70      9.51 o 
   2  -9   6        0.52       -0.77      9.75 o 
   3  -9   6       13.64       26.94     12.75 o 
  -5  -8   6        0.66        1.13      6.91 o 
  -4  -8   6       57.76       53.55      8.98 o 
  -3  -8   6       32.58       23.70      6.43 o 
  -2  -8   6        0.79        2.33      6.09 o 
  -1  -8   6        0.52       -2.73      4.18 o 
   0  -8   6       12.95        5.70      5.18 o 
   1  -8   6       19.91       11.47      6.80 o 
   2  -8   6       15.09       26.67     10.96 o 
   3  -8   6        7.10       -8.97      8.97 o 
   4  -8   6        1.00       -9.73      9.73 o 
  -6  -7   6        2.27       -1.71      5.16 o 
  -5  -7   6       12.22       15.64      6.18 o 
  -4  -7   6       12.39        6.09      4.95 o 
  -3  -7   6       26.06       12.70      7.16 o 
  -2  -7   6       30.81       33.94      6.43 o 
  -1  -7   6      222.33      209.65     11.33 o 
   0  -7   6        1.99       -0.63      3.46 o 
   1  -7   6        7.30        3.38      3.98 o 
   2  -7   6       18.10       13.43      8.69 o 
   3  -7   6        0.80        5.70      9.24 o 
   4  -7   6       21.78       15.84     11.55 o 
   5  -7   6        2.50       -1.84     11.52 o 
  -7  -6   6        0.54        2.12      5.77 o 
  -6  -6   6       19.91       12.49      5.89 o 
  -5  -6   6        8.72        6.83      9.43 o 
  -4  -6   6       27.79       40.71      9.45 o 
  -3  -6   6      251.22      228.34     11.55 o 
  -2  -6   6        1.65       -1.30      4.90 o 
  -1  -6   6      206.09      211.69     10.57 o 
   0  -6   6      329.00      312.01      9.84 o 
   1  -6   6       76.95       94.05      6.83 o 
   2  -6   6       20.61       13.14      7.97 o 
   3  -6   6        1.84       -6.97      6.97 o 
   4  -6   6        8.88       12.04     10.07 o 
   5  -6   6       44.47       42.21     14.46 o 
  -7  -5   6        0.10       -3.90      5.17 o 
  -6  -5   6        3.37       14.73      5.40 o 
  -5  -5   6       85.39       91.46      9.26 o 
  -4  -5   6       91.45       79.97      8.40 o 
  -3  -5   6       18.79       19.42      5.17 o 
  -2  -5   6      312.89      314.48     15.93 o 
  -1  -5   6       65.40       67.11      5.97 o 
   0  -5   6       98.34      104.75      7.38 o 
   1  -5   6        6.23        2.51      6.07 o 
   2  -5   6       93.09       90.81      6.15 o 
   3  -5   6        0.98       -3.68      7.33 o 
   4  -5   6        0.09        2.12      8.63 o 
   5  -5   6       28.24       41.60     13.08 o 
   6  -5   6       13.67       16.06     12.51 o 
  -7  -4   6        0.07        7.47      8.78 o 
  -6  -4   6        0.93        6.25      4.55 o 
  -5  -4   6      196.24      192.82     12.78 o 
  -4  -4   6        7.00       17.37      4.95 o 
  -3  -4   6      231.19      226.38     10.30 o 
  -2  -4   6       93.98       95.55      6.86 o 
  -1  -4   6       22.96       21.40      3.10 o 
   0  -4   6       99.00       93.88      5.10 o 
   1  -4   6       38.14       32.00      3.86 o 
   2  -4   6      180.54      188.18      7.01 o 
   3  -4   6        3.60        2.07      4.28 o 
   5  -4   6       15.24       28.23     10.80 o 
   6  -4   6       44.37       63.01     14.94 o 
  -7  -3   6        3.63       -2.02      7.61 o 
  -6  -3   6        3.61        5.73      5.58 o 
  -5  -3   6        8.70        4.94      4.65 o 
  -4  -3   6      344.37      352.49     12.81 o 
  -3  -3   6       86.25       94.59     10.48 o 
  -2  -3   6      579.68      551.49     13.72 o 
  -1  -3   6      218.56      216.54      5.54 o 
   0  -3   6       21.52       20.44      2.98 o 
   1  -3   6      161.88      167.07      5.58 o 
   2  -3   6       74.03       80.25      6.80 o 
   3  -3   6      279.77      277.70     17.37 o 
   4  -3   6       69.61       90.81     12.74 o 
   5  -3   6        0.09        2.65      6.40 o 
   6  -3   6        3.68        5.01      9.09 o 
  -7  -2   6        0.57       -2.84      7.74 o 
  -6  -2   6        0.23       -5.03      5.03 o 
  -5  -2   6      137.12      137.90     10.01 o 
  -4  -2   6       69.82       80.86      6.77 o 
  -3  -2   6        8.58        5.22      4.46 o 
  -2  -2   6      559.43      567.14     13.16 o 
  -1  -2   6        7.48       11.53      3.01 o 
   0  -2   6        6.58        3.06      2.02 o 
   1  -2   6      100.30       94.54      4.04 o 
   2  -2   6     1127.96     1076.46     14.44 o 
   3  -2   6       17.47       18.87      4.16 o 
   4  -2   6      293.19      258.65     12.60 o 
   5  -2   6      152.12      184.68     15.77 o 
   6  -2   6       34.45       44.57     10.86 o 
   7  -2   6        1.71       -8.21      8.21 o 
  -7  -1   6       10.31        5.34      7.89 o 
  -6  -1   6        4.02       10.75      7.52 o 
  -5  -1   6      113.64      108.87     12.82 o 
  -4  -1   6      111.03      107.11      6.89 o 
  -3  -1   6       40.76       63.69      7.64 o 
  -2  -1   6        2.36        1.96      2.24 o 
  -1  -1   6      566.16      595.90      8.09 o 
   0  -1   6       21.37       18.68      2.05 o 
   1  -1   6      297.13      256.89      5.22 o 
   2  -1   6      174.75      228.09      8.27 o 
   3  -1   6      320.32      333.24     16.62 o 
   4  -1   6       46.27       43.03      5.67 o 
   5  -1   6      108.39      111.57      8.58 o 
   6  -1   6        1.29       -5.88      5.88 o 
   7  -1   6       18.49        4.37      9.47 o 
  -7   0   6        4.54        2.85      7.93 o 
  -6   0   6        1.27        3.09      6.71 o 
  -5   0   6        0.89       -0.71      4.81 o 
  -4   0   6      212.74      217.65      8.54 o 
  -3   0   6        1.32        1.19      1.97 o 
  -2   0   6       35.52       31.72      2.84 o 
  -1   0   6        6.79        5.13      1.82 o 
   0   0   6      143.92      118.70      4.03 o 
   1   0   6     1680.79     1780.91     18.00 o 
   2   0   6      236.20      195.78      8.57 o 
   3   0   6        0.99        0.99      2.90 o 
   4   0   6      187.60      184.73      9.16 o 
   5   0   6        9.29        0.11      3.98 o 
   6   0   6        6.62        6.19      6.97 o 
   7   0   6       73.51       46.19     11.85 o 
  -7   1   6       13.84       -6.66      6.66 o 
  -6   1   6       11.71       14.07      7.53 o 
  -5   1   6        0.01       -4.63      5.25 o 
  -4   1   6       13.18       18.13      4.93 o 
  -3   1   6       68.34       62.43      4.12 o 
  -2   1   6        5.19        5.78      2.82 o 
  -1   1   6        7.16        6.60      2.07 o 
   0   1   6       44.66       52.23      3.41 o 
   1   1   6     1582.66     1594.97     17.29 o 
   2   1   6       62.07       70.77      3.68 o 
   3   1   6      353.27      362.20      8.16 o 
   4   1   6       80.10       89.26      8.46 o 
   5   1   6      158.14      133.56     12.85 o 
   6   1   6       32.45       32.03      9.38 o 
   7   1   6        0.01       -0.77      7.31 o 
   8   1   6       15.00        3.60      9.22 o 
  -7   2   6        7.52       19.63     10.17 o 
  -6   2   6       44.73       56.91     12.11 o 
  -5   2   6        5.13       12.11      6.14 o 
  -4   2   6       61.19       59.48     12.48 o 
  -3   2   6        4.03        9.59      4.51 o 
  -2   2   6       21.95       15.12      2.48 o 
  -1   2   6       87.85       89.20      5.93 o 
   0   2   6      790.26      803.22     11.75 o 
   1   2   6        1.57       -1.02      2.57 o 
   2   2   6      112.89      124.19      4.88 o 
   3   2   6      130.20      116.21      4.97 o 
   4   2   6       74.16       83.51      6.81 o 
   5   2   6      175.94      167.80     13.00 o 
   6   2   6        1.87        0.99      4.21 o 
   7   2   6       47.75       50.91     10.33 o 
   8   2   6       13.23       16.97     10.68 o 
  -7   3   6        1.22       -8.51      8.51 o 
  -6   3   6       22.76        7.44      8.72 o 
  -5   3   6        0.02        5.38      5.42 o 
  -4   3   6        1.31        3.96      5.19 o 
  -3   3   6      374.75      338.29     20.40 o 
  -2   3   6        3.44        0.99      3.39 o 
  -1   3   6        2.61        2.19      2.29 o 
   0   3   6      112.13       95.22      6.17 o 
   1   3   6     1092.53     1087.81     15.10 o 
   2   3   6      348.49      337.35     22.90 o 
   3   3   6       49.34       44.96      4.21 o 
   4   3   6      379.23      361.07      9.58 o 
   5   3   6        0.82        0.83      3.80 o 
   6   3   6       92.16      112.08      9.26 o 
   7   3   6       16.42       24.04     10.10 o 
   8   3   6        3.37       -3.13      9.37 o 
  -6   4   6        4.94        1.25      6.40 o 
  -5   4   6       11.64       -1.89      5.43 o 
  -4   4   6       10.50       22.59      6.27 o 
  -3   4   6       41.26       43.69      6.75 o 
  -2   4   6       82.95       91.77      8.02 o 
  -1   4   6       88.93       86.40      6.78 o 
   0   4   6      147.29      122.81      5.38 o 
   1   4   6      951.76      947.40     14.74 o 
   2   4   6        0.07        0.27      2.45 o 
   3   4   6      346.19      339.72      9.50 o 
   4   4   6       42.42       33.23      5.32 o 
   5   4   6      197.91      191.46     10.97 o 
   6   4   6        0.28        5.31      4.74 o 
   7   4   6        1.44        7.77      5.58 o 
  -6   5   6        0.02        0.99     11.06 o 
  -5   5   6        0.64       -5.36      5.36 o 
  -4   5   6        8.34        5.77      5.14 o 
  -3   5   6       70.93       65.12     10.87 o 
  -2   5   6       47.13       46.70      7.00 o 
  -1   5   6        3.91        5.35      4.63 o 
   0   5   6       19.14       23.06      5.03 o 
   1   5   6        0.00        1.98      3.64 o 
   2   5   6      493.83      486.88     11.50 o 
   3   5   6      136.30      140.33      7.13 o 
   4   5   6      169.18      168.85      8.02 o 
   5   5   6       43.54       44.30      6.87 o 
   6   5   6       29.12       40.88      7.24 o 
   7   5   6        3.93       13.94      5.93 o 
  -5   6   6        2.17        6.55      9.04 o 
  -4   6   6        1.40        3.30      5.62 o 
  -3   6   6       21.15       29.65      7.01 o 
  -2   6   6       22.42       21.44      6.09 o 
  -1   6   6       60.93       75.90     12.84 o 
   0   6   6        5.00        4.16      3.22 o 
   1   6   6      339.51      309.31      9.82 o 
   2   6   6      113.57      121.59      7.07 o 
   3   6   6       62.47       62.31      6.10 o 
   4   6   6        3.67        3.90      3.61 o 
   5   6   6       31.78       41.04      6.99 o 
   6   6   6       15.73       22.15      6.45 o 
   7   6   6        0.40        2.06      5.44 o 
  -4   7   6        4.41        0.15      6.39 o 
  -3   7   6        0.00       -5.06      5.79 o 
  -2   7   6       14.36       15.20      6.41 o 
  -1   7   6      137.49      116.73     13.56 o 
   0   7   6      111.77       98.86      9.77 o 
   1   7   6       53.23       52.47      5.82 o 
   2   7   6      100.53       94.60      8.25 o 
   3   7   6       31.07       30.81      8.39 o 
   4   7   6        0.90        5.33      3.83 o 
   5   7   6       13.58       18.11      4.89 o 
   6   7   6        0.08       10.08      5.63 o 
  -4   8   6        1.55       -5.45      6.27 o 
  -3   8   6        5.32        5.18      6.43 o 
  -2   8   6        4.95        7.55      6.28 o 
  -1   8   6        2.15        0.77      5.81 o 
   0   8   6       33.59       13.43      7.90 o 
   1   8   6       30.99       30.37      7.06 o 
   2   8   6       75.67       66.46      6.65 o 
   3   8   6        8.01        6.53      4.19 o 
   4   8   6        1.13        3.90      4.34 o 
   5   8   6        3.63        4.56      5.60 o 
   6   8   6       14.33        8.20      6.38 o 
  -2   9   6        3.25       -1.73      6.40 o 
  -1   9   6        8.40       12.77     11.17 o 
   0   9   6       10.04       -0.37      6.10 o 
   1   9   6        7.33       11.27      7.16 o 
   2   9   6        0.02        1.04      3.89 o 
   3   9   6        4.15        3.90      4.48 o 
   4   9   6        2.00       -0.52      4.38 o 
   5   9   6        1.04       -1.42      5.00 o 
  -1  10   6        5.38       11.46     12.51 o 
   0  10   6        5.45       -0.86      7.36 o 
   1  10   6        0.18       -6.50      6.50 o 
   2  10   6        3.59        1.87      7.19 o 
   3  10   6        1.76       -0.21      4.73 o 
  -2 -10   7        0.35        4.15      6.91 o 
  -1 -10   7        3.73        7.65      6.45 o 
  -4  -9   7        0.04        5.54      5.75 o 
  -3  -9   7        5.93        0.68      6.27 o 
  -2  -9   7        6.06        2.35      5.33 o 
  -1  -9   7        0.06       -3.48      4.72 o 
   0  -9   7        8.91       27.23     11.68 o 
   2  -9   7       17.92       35.84     13.17 o 
  -5  -8   7        5.91        1.00     12.29 o 
  -4  -8   7        0.47        4.96      8.13 o 
  -3  -8   7        0.96        1.82      4.75 o 
  -2  -8   7        7.12       -4.74      5.69 o 
  -1  -8   7       13.69       11.64      5.23 o 
   0  -8   7        8.52        8.33      5.43 o 
   2  -8   7       29.46       36.21     11.42 o 
   3  -8   7        3.62       10.59     10.37 o 
   4  -8   7        6.91       14.35     12.49 o 
  -6  -7   7        0.44        0.81      6.49 o 
  -5  -7   7        0.28       10.20      5.79 o 
  -4  -7   7       50.99       45.45      7.66 o 
  -3  -7   7        1.36       12.72      6.75 o 
  -2  -7   7      223.23      231.31     12.29 o 
  -1  -7   7        4.42        3.87      4.55 o 
   0  -7   7        0.46        2.71      4.38 o 
   1  -7   7        0.39        0.82      3.69 o 
   2  -7   7       12.36       15.29      9.80 o 
   3  -7   7       30.28       24.90     11.11 o 
   4  -7   7        1.11       -8.36      8.90 o 
  -6  -6   7        5.96        7.38      5.58 o 
  -5  -6   7        1.94        8.39      5.13 o 
  -4  -6   7       42.24       41.87      7.10 o 
  -3  -6   7        1.11       -2.47      3.88 o 
  -2  -6   7       29.07       28.70      6.74 o 
  -1  -6   7      208.55      194.08     13.32 o 
   0  -6   7       34.84       32.37      4.87 o 
   1  -6   7       60.08       62.91      5.91 o 
   2  -6   7        8.78        6.83      4.74 o 
   3  -6   7       29.20        8.45      9.07 o 
   4  -6   7        4.65       -5.40      8.59 o 
   5  -6   7        9.40       -1.58     10.46 o 
  -7  -5   7        1.00       10.34     10.05 o 
  -6  -5   7       36.09       45.44     12.22 o 
  -5  -5   7       69.60       63.68      8.22 o 
  -4  -5   7        6.47        5.57      7.37 o 
  -3  -5   7       77.60       89.50      8.54 o 
  -2  -5   7        2.10        4.80      4.01 o 
  -1  -5   7      138.71      145.58     11.80 o 
   0  -5   7       12.69       11.16      3.52 o 
   1  -5   7        0.95       -2.87      2.87 o 
   2  -5   7        0.00       -2.75      5.54 o 
   3  -5   7       13.81       10.04      8.30 o 
   4  -5   7        0.00       -0.43      8.31 o 
   5  -5   7       16.15       33.97     12.55 o 
   6  -5   7        0.00        6.36     11.58 o 
  -7  -4   7        1.06        0.11      8.81 o 
  -6  -4   7       68.49       47.99      8.15 o 
  -5  -4   7        0.83       -1.93      3.82 o 
  -4  -4   7       45.54       40.54      6.45 o 
  -3  -4   7        4.79        0.56      3.80 o 
  -2  -4   7        9.69       12.37      4.14 o 
  -1  -4   7        0.22       -2.80      2.80 o 
   0  -4   7       29.05       33.34      5.75 o 
   1  -4   7       38.80       39.47      5.35 o 
   2  -4   7       98.91       99.73      7.55 o 
   3  -4   7       68.90       65.77      9.06 o 
   4  -4   7       22.85       18.50      8.12 o 
   6  -4   7       12.73       29.55     11.81 o 
  -7  -3   7        3.35        4.23      8.94 o 
  -6  -3   7        5.82        0.91      7.16 o 
  -5  -3   7      278.09      263.13     12.04 o 
  -4  -3   7       54.95       50.79      7.27 o 
  -3  -3   7      146.11      156.18     18.32 o 
  -2  -3   7      124.76      140.56     10.79 o 
  -1  -3   7       68.04       76.69      3.80 o 
   0  -3   7      153.77      155.97      5.48 o 
   1  -3   7      628.60      640.29     10.91 o 
   2  -3   7       87.84       94.19      8.89 o 
   3  -3   7      436.16      411.64     22.50 o 
   4  -3   7       58.24       71.36      7.57 o 
   5  -3   7       36.86       29.70      9.67 o 
   6  -3   7        3.31       -2.68      7.77 o 
   7  -3   7        5.04      -10.01     10.01 o 
  -7  -2   7        3.31       -3.21      7.60 o 
  -6  -2   7        0.04        3.56      6.79 o 
  -5  -2   7       79.19       86.99     10.76 o 
  -4  -2   7        4.62        4.45      5.84 o 
  -3  -2   7        2.37        1.94      3.15 o 
  -2  -2   7       41.30       51.72      5.45 o 
  -1  -2   7        1.87        4.24      2.23 o 
   0  -2   7      187.53      187.45      5.25 o 
   1  -2   7      206.65      213.52      5.65 o 
   2  -2   7      322.53      346.34     13.34 o 
   3  -2   7      378.33      381.63     12.18 o 
   4  -2   7      825.68      744.61     18.26 o 
   5  -2   7        4.18       -5.12      5.12 o 
   6  -2   7        4.39       21.72     10.22 o 
   7  -2   7        6.22       10.56     10.60 o 
  -7  -1   7        0.03        9.45      8.71 o 
  -6  -1   7        9.07        9.42      7.36 o 
  -5  -1   7        3.08        7.83      6.65 o 
  -4  -1   7       81.41       77.53      6.66 o 
  -3  -1   7       11.38       11.40      7.16 o 
  -2  -1   7      215.94      253.11     13.04 o 
  -1  -1   7     1937.16     1970.78     27.65 o 
   0  -1   7       20.62       28.70      2.64 o 
   1  -1   7     1128.51     1104.86     13.34 o 
   2  -1   7      339.23      351.61     10.54 o 
   3  -1   7       66.63       67.73      6.45 o 
   4  -1   7      359.57      360.86     12.82 o 
   5  -1   7      146.23      141.06      9.45 o 
   6  -1   7       24.20       33.60     10.28 o 
   7  -1   7        0.74       -1.30      7.86 o 
  -7   0   7        0.02        2.24      8.31 o 
  -6   0   7        2.32       17.11      8.16 o 
  -5   0   7        2.69        0.22      5.84 o 
  -4   0   7       34.44       27.54      7.71 o 
  -3   0   7       22.68       26.60      3.25 o 
  -2   0   7      193.01      213.60      5.92 o 
  -1   0   7      244.62      236.88      9.09 o 
   0   0   7      925.77      901.37     11.81 o 
   1   0   7     1796.19     1825.38     18.97 o 
   2   0   7      110.80      120.66      6.68 o 
   3   0   7       78.90       75.95      6.46 o 
   4   0   7        1.06       -2.86      3.50 o 
   5   0   7      187.49      190.57     10.59 o 
   6   0   7        2.88        1.72      4.47 o 
   7   0   7        9.46       21.96      9.78 o 
  -7   1   7        7.21        2.10      8.14 o 
  -6   1   7       15.01       15.97      8.45 o 
  -5   1   7        0.15       -4.94      4.94 o 
  -4   1   7        6.15        9.60      6.90 o 
  -3   1   7        1.81       -2.04      2.04 o 
  -2   1   7        8.30        1.73      1.51 o 
  -1   1   7     1844.94     1858.34     20.37 o 
   0   1   7      129.65      118.53      6.78 o 
   1   1   7      334.09      392.15      7.80 o 
   2   1   7     1423.34     1533.59     18.11 o 
   3   1   7       20.15       13.71      3.67 o 
   4   1   7      140.02      127.67      8.35 o 
   5   1   7      163.90      145.11     12.33 o 
   6   1   7       93.79      109.78     10.18 o 
   7   1   7       25.02       24.48      9.80 o 
  -7   2   7        1.84        4.98      9.19 o 
  -6   2   7       14.99       21.06      9.73 o 
  -5   2   7       32.49       16.85      8.03 o 
  -4   2   7       44.98       39.92      9.52 o 
  -3   2   7      162.46      187.10      9.38 o 
  -2   2   7        0.67        1.05      2.14 o 
  -1   2   7        3.52        4.17      2.21 o 
   0   2   7        0.62        0.59      2.67 o 
   1   2   7      954.89      946.28     13.47 o 
   2   2   7      367.26      363.53      9.36 o 
   3   2   7      130.28      142.77      8.04 o 
   4   2   7      316.86      300.03     11.82 o 
   5   2   7       25.94       21.65      5.32 o 
   6   2   7       93.23       72.14      8.54 o 
   7   2   7        4.91        5.84      7.90 o 
  -6   3   7        4.14       15.24      9.11 o 
  -5   3   7       60.65       65.36      8.66 o 
  -4   3   7        7.68       10.02      5.39 o 
  -3   3   7        8.39       12.11     12.00 o 
  -2   3   7       63.64       53.58      8.30 o 
  -1   3   7       32.32       21.88      3.12 o 
   0   3   7        8.43        3.02      2.39 o 
   1   3   7        7.53       11.46      2.65 o 
   2   3   7      196.25      208.40      6.79 o 
   3   3   7      348.99      338.17      8.86 o 
   4   3   7       33.44       32.55      9.09 o 
   5   3   7      239.36      235.70     11.66 o 
   6   3   7        0.37       -3.18      6.22 o 
   7   3   7       24.30       21.99      6.89 o 
  -6   4   7        0.86       -1.34      7.58 o 
  -5   4   7        7.03        1.24      6.28 o 
  -4   4   7       71.80       68.25     10.87 o 
  -3   4   7      100.52       92.24      9.11 o 
  -2   4   7       64.28       57.14      7.97 o 
  -1   4   7       19.52       21.88      3.53 o 
   0   4   7       19.73       20.92      4.50 o 
   1   4   7        9.29       17.09      3.54 o 
   2   4   7      405.71      372.91     10.84 o 
   3   4   7        0.12        0.15      2.72 o 
   4   4   7      256.92      243.15     11.40 o 
   5   4   7       16.27       12.66      5.13 o 
   6   4   7       23.51       29.47      6.58 o 
   7   4   7        1.10        6.00      5.64 o 
  -6   5   7       11.58        4.33      9.40 o 
  -5   5   7        6.65       -2.40      6.57 o 
  -4   5   7       75.61       91.45     10.15 o 
  -3   5   7       33.27       30.53      7.01 o 
  -2   5   7        1.54        0.98      4.69 o 
  -1   5   7        4.12       -3.37      4.29 o 
   0   5   7        9.37       12.05      3.43 o 
   1   5   7       40.98       48.51      4.81 o 
   2   5   7        7.42        6.63      5.76 o 
   3   5   7      153.01      150.68      7.49 o 
   4   5   7      120.19      121.13      7.16 o 
   5   5   7       40.99       33.10      6.14 o 
   6   5   7        2.61        4.02      4.69 o 
   7   5   7        8.02        5.32      5.82 o 
  -5   6   7        0.36       -6.01      6.01 o 
  -4   6   7        0.23       -5.20      5.20 o 
  -3   6   7       30.76       32.22     11.52 o 
  -2   6   7      131.31      134.13     10.54 o 
  -1   6   7       20.80       21.85      6.36 o 
   0   6   7       77.13       79.01      5.88 o 
   1   6   7       41.23       43.29      7.84 o 
   2   6   7       41.09       42.47      5.20 o 
   3   6   7        0.01       -1.25      3.10 o 
   4   6   7       17.66       11.20      4.27 o 
   5   6   7       53.23       69.55      8.73 o 
   6   6   7        0.17       -0.67      5.44 o 
   7   6   7        6.78        6.36      7.70 o 
  -4   7   7       11.91       14.91      7.41 o 
  -3   7   7       43.67       50.14      9.02 o 
  -2   7   7       19.71       35.22      7.49 o 
  -1   7   7       57.02       74.88      9.35 o 
   0   7   7       10.91        7.66      7.02 o 
   1   7   7       78.82       80.10      6.75 o 
   2   7   7        0.09       -0.38      3.45 o 
   3   7   7       31.05       24.54      4.83 o 
   4   7   7       10.57        2.96      3.76 o 
   5   7   7        1.92        5.68      4.84 o 
   6   7   7        0.66       -2.15      5.14 o 
  -3   8   7        5.64       -2.54      6.62 o 
  -2   8   7       15.13       20.27      7.54 o 
  -1   8   7        0.19       -3.73     12.24 o 
   0   8   7       29.48       28.93      7.59 o 
   1   8   7       19.26       17.61      7.02 o 
   2   8   7        2.37        4.76      4.11 o 
   3   8   7        0.00        5.41      4.97 o 
   4   8   7        0.63       -2.35      4.01 o 
   5   8   7       14.09       18.56      9.85 o 
  -2   9   7        1.52        8.50      7.57 o 
  -1   9   7        9.99       18.41      7.83 o 
   0   9   7        0.00       -1.48      6.08 o 
   1   9   7       17.45       19.48      9.27 o 
   2   9   7        2.44       -5.79      5.79 o 
   3   9   7        2.05       -0.49      4.25 o 
   4   9   7        6.65       -0.47      4.64 o 
   0  10   7        1.81       -0.69      7.14 o 
   1  10   7        6.85        5.50      7.27 o 
   2  10   7        0.40        7.86      7.55 o 
   3  10   7        6.88        5.12      5.12 o 
  -1 -10   8        0.10       -2.26      5.66 o 
  -4  -9   8        7.44        0.77      5.83 o 
  -3  -9   8        5.83       10.83      6.16 o 
  -2  -9   8        6.60        3.98      6.96 o 
  -1  -9   8        8.49        9.42      5.85 o 
   0  -9   8        0.46       -3.08      6.53 o 
  -5  -8   8       27.21       40.91      8.50 o 
  -4  -8   8        0.11       -5.58      6.06 o 
  -3  -8   8       12.99       20.40      6.72 o 
  -2  -8   8       25.86       23.45     10.97 o 
  -1  -8   8       22.44       17.69      7.52 o 
   0  -8   8        3.91        4.43      6.33 o 
   2  -8   8       11.97       10.95     10.01 o 
   3  -8   8        0.50        9.32     11.27 o 
  -6  -7   8        8.76       10.19      6.32 o 
  -5  -7   8       62.98       65.93     16.89 o 
  -4  -7   8        0.50       -4.25      4.25 o 
  -3  -7   8       38.09       38.82      7.09 o 
  -2  -7   8        0.00        7.08      8.82 o 
  -1  -7   8        0.03       -4.07      4.07 o 
   0  -7   8        5.90        5.36      4.67 o 
   1  -7   8       16.68       28.34      8.38 o 
   2  -7   8        2.45        8.73      8.77 o 
   3  -7   8        9.84       18.16     10.20 o 
   4  -7   8        3.32        3.06      9.87 o 
  -6  -6   8        7.65        5.26      5.80 o 
  -5  -6   8        3.81       10.45      5.58 o 
  -4  -6   8       13.37       12.92      5.66 o 
  -3  -6   8       11.98       15.25      9.93 o 
  -2  -6   8      124.19      125.45     11.62 o 
  -1  -6   8        8.88       13.38      4.98 o 
   0  -6   8        5.83       15.86      5.00 o 
   1  -6   8       25.64       14.74      5.29 o 
   2  -6   8        2.62       -4.02      4.02 o 
   3  -6   8        1.38       -6.91      7.52 o 
   4  -6   8       24.26       15.12     10.68 o 
   5  -6   8        1.86        5.69     10.92 o 
  -6  -5   8        0.01       -2.21      4.87 o 
  -5  -5   8        0.01        0.29      4.46 o 
  -4  -5   8        5.14       -1.87      3.99 o 
  -3  -5   8       13.19       12.55     14.34 o 
  -2  -5   8       77.42       78.16     13.18 o 
  -1  -5   8       14.52       11.72      4.40 o 
   0  -5   8       18.60       15.39      5.20 o 
   1  -5   8      106.77      112.79      6.65 o 
   2  -5   8       91.53       97.70      8.67 o 
   3  -5   8        2.19        1.05      7.62 o 
   4  -5   8       27.39       33.98     11.50 o 
   5  -5   8        3.03       10.27     10.94 o 
   6  -5   8       11.49       25.38     13.66 o 
  -7  -4   8        0.04        0.38      8.74 o 
  -6  -4   8        8.45        7.33      5.46 o 
  -5  -4   8       17.88       17.83     19.40 o 
  -4  -4   8       83.40       95.22      8.48 o 
  -3  -4   8       45.31       44.06      6.82 o 
  -2  -4   8       39.22       55.68     11.43 o 
  -1  -4   8       45.46       49.49      6.08 o 
   0  -4   8      239.78      246.97      9.34 o 
   1  -4   8        6.56        2.85      2.90 o 
   2  -4   8        0.14       -4.51      4.51 o 
   3  -4   8       23.88       32.70      5.90 o 
   4  -4   8       30.69       27.01      9.70 o 
   5  -4   8       87.17       85.62     15.10 o 
  -7  -3   8        1.03        6.53      9.19 o 
  -6  -3   8       25.94       28.36      9.94 o 
  -5  -3   8       41.47       37.05      6.46 o 
  -4  -3   8       46.78       57.69     12.57 o 
  -3  -3   8      204.32      207.70     10.07 o 
  -2  -3   8       92.19       92.69      8.86 o 
  -1  -3   8       86.28       87.45      7.04 o 
   0  -3   8       38.52       47.36      4.99 o 
   1  -3   8      660.83      664.88     11.37 o 
   2  -3   8      338.74      322.09     12.18 o 
   3  -3   8       38.72       42.89      6.21 o 
   4  -3   8       34.63       38.27      6.42 o 
   5  -3   8        8.16       20.55      9.57 o 
   6  -3   8        4.54        4.83      9.15 o 
  -7  -2   8        1.62        3.84      9.23 o 
  -6  -2   8        0.17        2.27      7.29 o 
  -5  -2   8       23.62       30.14      9.56 o 
  -4  -2   8      102.11       92.72      7.75 o 
  -3  -2   8       66.75       64.09      6.50 o 
  -2  -2   8       49.52       49.88      5.47 o 
  -1  -2   8        2.13        1.88      1.70 o 
   0  -2   8        0.19        0.05      1.72 o 
   1  -2   8      996.99      925.98     12.73 o 
   2  -2   8        0.00       10.00      3.63 o 
   3  -2   8      336.66      296.08     18.19 o 
   4  -2   8        5.06        3.08      4.31 o 
   5  -2   8       31.86       46.14     10.26 o 
   6  -2   8        0.09        0.83      7.54 o 
   7  -2   8        0.84        0.14      9.20 o 
  -7  -1   8       18.19       27.42     10.59 o 
  -6  -1   8        0.07       -3.84      5.94 o 
  -5  -1   8       36.20       12.14      7.66 o 
  -4  -1   8      132.31      131.86     16.69 o 
  -3  -1   8      217.15      189.50     13.74 o 
  -2  -1   8       18.73       11.36      3.39 o 
  -1  -1   8      303.96      329.66      6.71 o 
   0  -1   8      307.21      310.93      6.76 o 
   1  -1   8       31.51       40.42      2.95 o 
   2  -1   8      509.99      522.32     22.47 o 
   3  -1   8      151.27      154.31      8.57 o 
   4  -1   8       18.17       18.62      7.49 o 
   5  -1   8       55.10       67.00     22.30 o 
   6  -1   8        2.79        8.97      7.88 o 
   7  -1   8       20.30       18.60      9.75 o 
  -7   0   8       14.11       10.09      8.84 o 
  -6   0   8       16.71       12.54      8.37 o 
  -5   0   8       55.21       34.03      9.31 o 
  -4   0   8       18.46       14.21      6.56 o 
  -3   0   8      283.73      280.96     12.35 o 
  -2   0   8      490.20      518.17      9.44 o 
  -1   0   8      772.88      741.26     11.17 o 
   0   0   8       41.88       38.74      3.27 o 
   1   0   8      722.27      762.28     12.36 o 
   2   0   8       15.80       14.53     11.23 o 
   3   0   8       33.36       41.39     10.55 o 
   4   0   8      339.38      344.46     12.81 o 
   5   0   8        5.75        4.14      4.38 o 
   6   0   8        8.50       11.31      5.16 o 
   7   0   8        1.63        7.11      8.73 o 
  -7   1   8        0.15       -5.94      8.45 o 
  -6   1   8       20.98       29.53     10.46 o 
  -5   1   8       45.76       35.92      9.62 o 
  -4   1   8       13.21        2.35      6.41 o 
  -3   1   8       20.09       14.64      3.10 o 
  -2   1   8       55.35       51.37      4.08 o 
  -1   1   8        7.45        2.50      2.26 o 
   0   1   8     2255.27     2476.72     25.50 o 
   1   1   8      965.77      989.61     13.53 o 
   2   1   8      555.61      589.30      9.58 o 
   3   1   8       29.76       26.74      4.91 o 
   4   1   8      346.71      318.83     12.50 o 
   5   1   8       94.26       94.93     19.78 o 
   6   1   8        5.86        0.19      4.88 o 
   7   1   8       14.45       47.50     12.08 o 
  -7   2   8        9.31        0.85      9.61 o 
  -6   2   8        3.50        9.42      8.12 o 
  -5   2   8        9.06       13.27      8.11 o 
  -4   2   8       13.72        9.55      6.82 o 
  -3   2   8       37.89       38.35      5.90 o 
  -2   2   8       31.12       34.38      3.80 o 
  -1   2   8       69.55       68.33      5.48 o 
   0   2   8       18.16       28.49      5.65 o 
   1   2   8       38.21       43.95      4.15 o 
   2   2   8      132.65      129.71      5.38 o 
   3   2   8        2.78        4.93      3.91 o 
   4   2   8       24.37       26.16      7.03 o 
   5   2   8      205.99      175.75     14.71 o 
   6   2   8       67.80       70.75     10.77 o 
   7   2   8        1.53        1.19      5.29 o 
  -6   3   8        3.12       -1.88      8.35 o 
  -5   3   8        0.71       -6.14      6.14 o 
  -4   3   8       49.06       48.13     10.48 o 
  -3   3   8       43.65       43.99      6.79 o 
  -2   3   8      132.02      131.32      8.26 o 
  -1   3   8        0.28       -1.90      2.16 o 
   0   3   8      335.21      330.95      8.54 o 
   1   3   8      222.44      221.05      7.08 o 
   2   3   8       63.10       61.80      4.67 o 
   3   3   8       79.37       83.11      7.52 o 
   4   3   8      147.78      154.01     21.49 o 
   5   3   8       14.36        6.49      4.64 o 
   6   3   8        8.76       12.16      5.56 o 
   7   3   8       10.41        6.72      8.68 o 
  -6   4   8        1.35        0.80      8.31 o 
  -5   4   8        2.61        3.72      7.91 o 
  -4   4   8       24.50       21.33      7.88 o 
  -3   4   8       38.04       39.92      8.79 o 
  -2   4   8       17.63       15.09      6.33 o 
  -1   4   8      101.00      107.94      5.90 o 
   0   4   8       55.68       47.20      4.60 o 
   1   4   8       45.88       44.76      4.59 o 
   2   4   8       12.54       11.83      3.23 o 
   3   4   8      164.64      159.85      7.17 o 
   4   4   8       43.44       44.52      6.51 o 
   5   4   8        7.84        5.74      5.61 o 
   6   4   8        9.31        9.63      8.04 o 
   7   4   8        6.68        7.95      6.11 o 
  -5   5   8        1.30        5.56      7.81 o 
  -4   5   8       12.26        5.88     10.32 o 
  -3   5   8       26.69       25.93      7.00 o 
  -2   5   8        0.06       -3.06      3.99 o 
  -1   5   8       90.46       86.80      8.58 o 
   0   5   8       18.48       19.57      7.99 o 
   1   5   8       28.83       23.69      3.97 o 
   2   5   8      158.44      158.84      7.33 o 
   3   5   8        0.21        1.95      3.25 o 
   4   5   8      136.07      129.65      9.33 o 
   5   5   8        4.70       -0.59      4.19 o 
   6   5   8        3.33        6.38      5.24 o 
   7   5   8        3.96        0.50      5.81 o 
  -5   6   8        1.21        5.35      7.15 o 
  -4   6   8       52.53       53.71      9.15 o 
  -3   6   8        7.77        2.72      5.32 o 
  -2   6   8        3.61        2.74      5.27 o 
  -1   6   8       15.59       15.78      6.02 o 
   0   6   8       18.58       20.43     12.16 o 
   1   6   8       18.64       10.67      4.94 o 
   2   6   8       95.24       90.58      6.55 o 
   3   6   8       36.18       40.95      5.69 o 
   4   6   8        9.31       12.85      9.31 o 
   5   6   8        0.22       -2.64      4.22 o 
   6   6   8        0.64        5.35      5.39 o 
  -4   7   8        0.00       -9.96     10.92 o 
  -3   7   8        7.79       11.63      6.73 o 
  -2   7   8        0.02        8.47      5.92 o 
  -1   7   8       23.23       24.60      6.79 o 
   0   7   8       32.33       58.73     12.71 o 
   1   7   8       36.86       46.53      5.58 o 
   2   7   8       56.24       63.76      6.33 o 
   3   7   8        0.86       -2.92      3.37 o 
   4   7   8        0.03       -1.34      3.68 o 
   5   7   8        1.20       -0.35      5.86 o 
   6   7   8        1.38        8.92     15.25 o 
  -3   8   8        8.69       11.35      7.58 o 
  -2   8   8        5.18       -2.54      6.51 o 
  -1   8   8        0.11       -2.56      5.75 o 
   0   8   8        0.92        3.81      9.57 o 
   1   8   8        1.44       -0.04      5.31 o 
   2   8   8       48.44       57.16      6.56 o 
   3   8   8       68.88       77.95     11.18 o 
   4   8   8        5.71        1.72      4.22 o 
   5   8   8        1.92        2.73      5.17 o 
  -2   9   8       10.68       18.25      8.39 o 
  -1   9   8        2.49       -0.62      8.29 o 
   0   9   8       16.79        7.98      7.04 o 
   1   9   8        0.50        2.20      6.47 o 
   2   9   8        9.41        9.59      6.94 o 
   3   9   8       14.24       10.12      5.07 o 
   4   9   8        0.22       -1.30      7.67 o 
   1  10   8        6.89       10.54      7.67 o 
   2  10   8        0.10       -2.44      7.06 o 
  -3  -9   9        4.96        5.23      6.07 o 
  -2  -9   9        0.81        0.87      5.32 o 
  -1  -9   9        8.06        2.63      5.64 o 
   0  -9   9        3.15        1.76      7.21 o 
  -4  -8   9        0.02       -5.78      5.78 o 
  -3  -8   9        2.68        6.99      5.30 o 
  -2  -8   9        2.84       -2.49      4.77 o 
  -1  -8   9        0.97        2.25      5.19 o 
   0  -8   9       53.16       52.93     11.02 o 
   3  -8   9        1.45       -9.13      9.13 o 
  -5  -7   9       25.49       21.62      7.25 o 
  -4  -7   9        0.00        5.97      5.40 o 
  -3  -7   9        3.33        5.59      5.13 o 
  -2  -7   9       23.75       16.24      6.03 o 
  -1  -7   9        0.29        4.35      8.24 o 
   0  -7   9        3.92        8.93      5.19 o 
   1  -7   9       35.16       49.05      9.81 o 
   2  -7   9       38.13       55.06     12.37 o 
   3  -7   9        2.16        6.61      9.72 o 
   4  -7   9        7.54        5.28     11.51 o 
  -6  -6   9       11.39       10.60      6.58 o 
  -5  -6   9       41.25       41.68      9.24 o 
  -4  -6   9        4.82       -2.19      4.28 o 
  -3  -6   9       38.72       36.39      6.79 o 
  -2  -6   9       26.60       35.36      8.52 o 
  -1  -6   9        7.38       19.61      5.39 o 
   0  -6   9      302.12      302.16     12.37 o 
   1  -6   9      134.30      117.58     12.55 o 
   2  -6   9       37.46       40.89      7.03 o 
   3  -6   9       94.72      123.71     16.86 o 
   4  -6   9        9.07        7.87      9.87 o 
   5  -6   9       24.40       69.43     16.33 o 
  -6  -5   9        0.07        3.71      5.40 o 
  -5  -5   9       33.45       35.31      7.28 o 
  -4  -5   9       13.56       12.61     12.77 o 
  -3  -5   9        8.00        0.12      4.18 o 
  -2  -5   9        2.40        3.73      4.22 o 
  -1  -5   9        0.03        0.21      5.21 o 
   0  -5   9      122.83      116.95     12.89 o 
   1  -5   9        2.60        6.67      4.49 o 
   2  -5   9      140.15      135.38     11.41 o 
   3  -5   9        4.74        8.11      6.62 o 
   4  -5   9       60.05       64.69     13.36 o 
   5  -5   9       28.92       49.43     13.63 o 
  -7  -4   9       15.84       22.83     11.18 o 
  -6  -4   9       15.20       13.71      5.98 o 
  -5  -4   9       10.89        9.57      5.03 o 
  -4  -4   9        1.06       -3.85      3.85 o 
  -3  -4   9       45.89       49.90      6.91 o 
  -2  -4   9       16.09       15.96      5.09 o 
  -1  -4   9        1.29       -4.42      4.42 o 
   0  -4   9      109.49      102.03     15.17 o 
   1  -4   9      297.88      300.39     18.82 o 
   2  -4   9       18.97       25.58      5.53 o 
   3  -4   9      182.77      156.79      9.77 o 
   4  -4   9      368.89      389.13     23.27 o 
   5  -4   9        2.89       -1.85      8.66 o 
  -7  -3   9        2.10        2.07      9.57 o 
  -6  -3   9        2.42        1.19      7.73 o 
  -5  -3   9       51.62       61.80      7.89 o 
  -4  -3   9       28.67       37.76      6.37 o 
  -3  -3   9       10.61        5.58      4.43 o 
  -2  -3   9        9.73        4.74      3.89 o 
  -1  -3   9       59.87       54.75      5.90 o 
   0  -3   9      134.64      138.83      8.86 o 
   1  -3   9       73.47       66.00      6.17 o 
   2  -3   9      113.23       96.61      9.19 o 
   3  -3   9       40.63       43.48      6.31 o 
   4  -3   9        9.39       13.59      5.16 o 
   5  -3   9       53.09       54.18     12.16 o 
   6  -3   9        6.34        2.79      9.28 o 
  -7  -2   9       30.55       24.41     10.53 o 
  -6  -2   9        3.66        1.18      8.08 o 
  -5  -2   9       29.01       23.54      8.89 o 
  -4  -2   9       16.23       11.40      4.62 o 
  -3  -2   9       21.00       15.16      4.48 o 
  -2  -2   9       47.99       40.80      5.38 o 
  -1  -2   9        9.78       10.14      3.88 o 
   0  -2   9       87.42       83.63      4.83 o 
   1  -2   9        6.74        9.68      2.47 o 
   2  -2   9      358.56      359.07     11.84 o 
   3  -2   9        7.32        8.08      4.17 o 
   4  -2   9      333.55      307.70     12.71 o 
   5  -2   9       65.07       72.02      8.50 o 
   6  -2   9        4.99       -6.65      6.65 o 
   7  -2   9        2.35        8.80      9.92 o 
  -7  -1   9        0.79       16.34      9.97 o 
  -6  -1   9        4.99       -6.58      6.58 o 
  -5  -1   9       42.84       29.33      9.29 o 
  -4  -1   9      471.92      487.41     14.85 o 
  -3  -1   9      403.12      412.86     12.91 o 
  -2  -1   9      184.49      169.64      8.50 o 
  -1  -1   9        0.35        3.02      2.04 o 
   0  -1   9        0.66        1.08      1.84 o 
   1  -1   9      363.66      373.94      8.57 o 
   2  -1   9       36.53       37.64      5.30 o 
   3  -1   9      154.82      146.63      8.87 o 
   4  -1   9      181.04      171.34     10.48 o 
   5  -1   9       17.89       15.03      5.42 o 
   6  -1   9        1.22        4.22      7.61 o 
   7  -1   9       11.58        6.80      9.26 o 
  -7   0   9       14.72       26.73     11.67 o 
  -6   0   9       19.26        5.22      8.05 o 
  -5   0   9       10.50       12.84      7.63 o 
  -4   0   9      111.07      107.14     12.51 o 
  -3   0   9       28.20       29.67      8.41 o 
  -2   0   9      496.21      495.04     16.41 o 
  -1   0   9      616.15      602.64     10.47 o 
   0   0   9       15.08       13.65      2.78 o 
   1   0   9        0.04        2.56      1.84 o 
   2   0   9      191.35      182.65     13.07 o 
   3   0   9       49.30       43.21      9.03 o 
   4   0   9        3.40       -0.76      4.00 o 
   5   0   9       48.68       44.83      7.13 o 
   6   0   9        1.18       -4.33      9.84 o 
   7   0   9       12.67       17.98      9.84 o 
  -7   1   9       18.29       23.28     10.89 o 
  -6   1   9        0.00        9.82      8.55 o 
  -5   1   9        0.11        3.32      6.95 o 
  -4   1   9      227.42      256.53     17.77 o 
  -3   1   9      746.24      807.35     28.66 o 
  -2   1   9      142.75      148.23      7.78 o 
  -1   1   9      997.98     1036.23     15.03 o 
   0   1   9        1.01        0.53      2.17 o 
   1   1   9       53.91       51.87      3.97 o 
   2   1   9       69.30       67.49      6.43 o 
   3   1   9       32.67       31.13      5.36 o 
   4   1   9       43.15       33.15      5.84 o 
   5   1   9        0.10        1.15      5.11 o 
   6   1   9       18.52       12.91     10.57 o 
   7   1   9        3.57       -0.18      8.32 o 
  -6   2   9       11.18       20.91      9.68 o 
  -5   2   9        3.46        9.32      7.81 o 
  -4   2   9       74.61       70.08     12.27 o 
  -3   2   9        5.70       10.56      5.15 o 
  -2   2   9       91.47       97.48      7.56 o 
  -1   2   9       11.34        9.71      2.99 o 
   0   2   9       29.20       33.63      4.67 o 
   1   2   9       92.50       91.27      5.14 o 
   2   2   9      115.04      109.75      5.46 o 
   3   2   9      135.48      152.87      8.91 o 
   4   2   9      103.65       89.81     12.57 o 
   5   2   9        2.67       -3.03      5.78 o 
   6   2   9        3.66        0.66      4.95 o 
   7   2   9       28.62       30.07      7.98 o 
  -6   3   9       34.31       22.34     10.77 o 
  -5   3   9       33.80       24.55      9.48 o 
  -4   3   9        2.60        0.02      5.94 o 
  -3   3   9      393.39      402.29     15.55 o 
  -2   3   9      179.97      189.75     16.72 o 
  -1   3   9       77.05       68.51      5.25 o 
   0   3   9      217.49      246.62      7.90 o 
   1   3   9        6.66       11.46      3.15 o 
   2   3   9       59.63       67.96      5.07 o 
   3   3   9        4.58        1.88      5.71 o 
   4   3   9        3.12        3.91      5.37 o 
   5   3   9        0.48        2.13      6.20 o 
   6   3   9       61.91       89.37     13.45 o 
   7   3   9        7.34        8.58      6.62 o 
  -6   4   9       22.60       23.31     11.30 o 
  -5   4   9        4.83        6.52      8.63 o 
  -4   4   9       25.31       25.95      6.95 o 
  -3   4   9       11.30       10.66      5.85 o 
  -2   4   9      309.14      279.00     12.33 o 
  -1   4   9       82.44       83.22      8.07 o 
   0   4   9        0.60        2.66      3.01 o 
   1   4   9       33.18       36.98      4.96 o 
   2   4   9       10.11        8.44      3.40 o 
   3   4   9      606.31      652.83     37.60 o 
   4   4   9        0.95        2.98      5.07 o 
   5   4   9        2.02        0.80      4.30 o 
   6   4   9        1.19        4.20      7.11 o 
   7   4   9        2.00       -1.02      5.91 o 
  -5   5   9        6.59        8.44      9.17 o 
  -4   5   9       14.55       15.70      6.97 o 
  -3   5   9       34.73       34.90      7.41 o 
  -2   5   9      158.50      174.18     10.68 o 
  -1   5   9        2.11       -0.94      4.49 o 
   0   5   9       47.63       54.26      5.39 o 
   1   5   9       35.09       28.33      4.49 o 
   2   5   9       54.12       60.74      5.75 o 
   3   5   9      116.69      120.66      8.90 o 
   4   5   9      123.95      113.44     10.65 o 
   5   5   9       21.36        8.13      5.00 o 
   6   5   9       33.70       52.06      8.41 o 
   7   5   9        5.38       24.62      7.75 o 
  -5   6   9        0.77       -0.74      7.16 o 
  -4   6   9        6.75        3.97      6.23 o 
  -3   6   9        0.01       -4.12      4.72 o 
  -2   6   9       76.27       63.48      8.84 o 
  -1   6   9      249.53      250.22     42.22 o 
   0   6   9        9.42        8.73      5.09 o 
   1   6   9      138.00      144.95     11.73 o 
   2   6   9        9.53       15.52      4.44 o 
   3   6   9       59.76       53.10      6.85 o 
   4   6   9       22.87       25.18      6.04 o 
   5   6   9        7.32       10.33      5.35 o 
   6   6   9        1.50        3.67      5.39 o 
  -4   7   9        3.87        3.54      7.13 o 
  -3   7   9        4.44        1.67      6.25 o 
  -2   7   9       18.57       15.54      6.98 o 
  -1   7   9      117.85      124.31     11.02 o 
   0   7   9       25.32       23.41      6.79 o 
   1   7   9       20.55       22.77      6.61 o 
   2   7   9       48.05       45.38      9.32 o 
   3   7   9       12.32       18.43      4.66 o 
   4   7   9        2.05        1.10      4.64 o 
   5   7   9        2.44        9.75      5.63 o 
   6   7   9        0.01       -1.43      7.67 o 
  -3   8   9        8.37        7.07      7.07 o 
  -2   8   9        3.93       -2.76      6.55 o 
  -1   8   9       33.63       34.10      8.33 o 
   0   8   9      116.96      112.15     23.99 o 
   1   8   9       34.72       37.85      7.91 o 
   2   8   9      134.21      132.51     11.34 o 
   3   8   9        0.14        2.35      4.24 o 
   4   8   9        0.18        0.93      4.96 o 
   5   8   9        0.11       11.09      6.17 o 
  -1   9   9       23.31       26.56      8.42 o 
   0   9   9        0.13       -6.43      6.43 o 
   1   9   9        6.01        6.75      6.72 o 
   2   9   9        0.19        2.04      6.47 o 
   3   9   9        5.57       10.91      5.38 o 
   4   9   9        0.26        3.92      5.92 o 
  -3  -9  10        0.47        3.62     14.11 o 
  -2  -9  10        8.36       14.49     10.46 o 
  -1  -9  10       29.83       31.52     10.46 o 
   0  -9  10        2.73       -0.35      7.44 o 
  -4  -8  10        3.36        1.28      6.92 o 
  -3  -8  10        4.19        2.65      5.74 o 
  -2  -8  10        0.06        6.08      5.61 o 
  -1  -8  10       26.82       17.18      6.41 o 
   0  -8  10        3.84       -0.40      6.63 o 
   1  -8  10       68.59       62.92     12.53 o 
  -5  -7  10        1.60       -0.17      5.67 o 
  -4  -7  10        3.44        4.82      7.79 o 
  -3  -7  10        3.22       -2.30      4.52 o 
  -2  -7  10       12.42       12.79      5.65 o 
  -1  -7  10        1.61        3.92      4.76 o 
   0  -7  10        8.81        5.04      6.41 o 
   1  -7  10        9.29        5.20      6.99 o 
   3  -7  10       11.32       12.79     10.73 o 
   4  -7  10        9.87        7.88     11.41 o 
  -6  -6  10        5.24       -3.46      6.82 o 
  -5  -6  10       43.12       43.45      8.06 o 
  -4  -6  10        5.56        4.46      5.24 o 
  -3  -6  10       25.40       41.18      7.31 o 
  -2  -6  10       27.66       21.61      5.74 o 
  -1  -6  10      326.82      327.23     26.87 o 
   0  -6  10      137.99      171.20     14.75 o 
   1  -6  10       22.05       30.45      8.57 o 
   2  -6  10       35.16       57.23      8.06 o 
   3  -6  10        3.96       -1.68      7.83 o 
   4  -6  10      129.26      131.42     18.64 o 
   5  -6  10        0.20        7.44     11.85 o 
  -6  -5  10        2.51       -1.40      5.57 o 
  -5  -5  10       58.24       60.27      8.62 o 
  -4  -5  10       41.56       42.15      7.22 o 
  -3  -5  10       25.89       26.13      7.16 o 
  -2  -5  10        5.61        9.67      4.84 o 
  -1  -5  10        3.88       -2.09      3.78 o 
   0  -5  10       61.61       67.23      7.49 o 
   1  -5  10       72.11       68.11     10.97 o 
   2  -5  10       42.46       36.44      6.64 o 
   3  -5  10       62.26       53.78      7.65 o 
   4  -5  10       44.25       51.70     12.86 o 
   5  -5  10       51.45       79.70     15.89 o 
  -6  -4  10        3.88        2.19      8.39 o 
  -5  -4  10       10.05        4.55      7.32 o 
  -4  -4  10       21.64       20.79      5.67 o 
  -3  -4  10       30.16       30.08      6.10 o 
  -2  -4  10        1.45        6.70      4.16 o 
  -1  -4  10       70.12       55.31      6.60 o 
   0  -4  10      255.57      237.20     12.78 o 
   1  -4  10      280.92      284.46     16.87 o 
   2  -4  10       63.59       71.44      7.90 o 
   3  -4  10      200.56      225.60     11.61 o 
   4  -4  10        1.86        7.24      8.52 o 
   5  -4  10       22.14       -5.01      8.37 o 
   6  -4  10       32.64       41.64     14.33 o 
  -6  -3  10        0.45        3.26      8.60 o 
  -5  -3  10        3.74        7.23      4.82 o 
  -4  -3  10       52.33       46.69      6.94 o 
  -3  -3  10      148.50      136.96      8.82 o 
  -2  -3  10       34.68       38.43      5.90 o 
  -1  -3  10        4.58        2.02      3.55 o 
   0  -3  10       67.18       62.24      6.51 o 
   1  -3  10      127.28      110.78      7.52 o 
   2  -3  10       78.97       79.31      7.60 o 
   3  -3  10      173.74      173.78     18.80 o 
   4  -3  10      162.62      182.49     11.07 o 
   5  -3  10        0.25       10.94      9.49 o 
   6  -3  10       12.89       15.60     10.84 o 
  -7  -2  10        7.74       -3.27      8.20 o 
  -6  -2  10        0.03        4.39      7.88 o 
  -5  -2  10        1.82        1.65      6.46 o 
  -4  -2  10       26.63       32.03      5.69 o 
  -3  -2  10        1.85        5.42      4.05 o 
  -2  -2  10       87.74       80.98      7.19 o 
  -1  -2  10        5.79        4.54      3.39 o 
   0  -2  10        0.93        0.78      2.17 o 
   1  -2  10      741.26      736.28     16.38 o 
   2  -2  10       34.22       35.34      5.63 o 
   3  -2  10      659.88      614.42     17.16 o 
   4  -2  10       15.47       10.05      5.05 o 
   5  -2  10        4.93        2.83      5.11 o 
   6  -2  10       31.89       36.50     11.23 o 
  -7  -1  10       12.25       11.56     10.38 o 
  -6  -1  10       13.54        4.57      8.01 o 
  -5  -1  10       48.80       48.08     11.58 o 
  -4  -1  10        0.01       -3.11      3.44 o 
  -3  -1  10        7.67       12.65      4.45 o 
  -2  -1  10        0.94       -0.77      3.14 o 
  -1  -1  10       99.83      103.14      7.49 o 
   0  -1  10       53.82       54.41      4.63 o 
   1  -1  10       33.21       28.95      4.44 o 
   2  -1  10      485.53      448.18     13.58 o 
   3  -1  10        3.28        2.95      8.53 o 
   4  -1  10      180.68      179.28     16.44 o 
   5  -1  10        2.63        0.22      4.63 o 
   6  -1  10       73.92       71.71     13.88 o 
   7  -1  10        0.00        9.22      8.74 o 
  -6   0  10       10.99       17.63      9.19 o 
  -5   0  10        1.69        7.91      7.90 o 
  -4   0  10        1.22       -5.31      5.31 o 
  -3   0  10       60.38       50.91      6.12 o 
  -2   0  10      271.86      238.31     12.15 o 
  -1   0  10       16.75       15.87      2.87 o 
   0   0  10        4.35        4.81      2.30 o 
   1   0  10       13.12       16.10      2.71 o 
   2   0  10       40.43       28.19      8.53 o 
   3   0  10      189.27      178.83      9.83 o 
   4   0  10       67.95       69.50      8.01 o 
   5   0  10       34.53       30.78      6.47 o 
   6   0  10        1.74        3.17      5.36 o 
   7   0  10       32.91       47.08     12.58 o 
  -6   1  10       11.75       17.00      9.44 o 
  -5   1  10       10.33        0.02      6.71 o 
  -4   1  10       69.55       97.36     14.51 o 
  -3   1  10       56.30       56.55     10.52 o 
  -2   1  10        0.27        0.10      2.71 o 
  -1   1  10       20.38       23.88      3.48 o 
   0   1  10       39.60       43.63      6.67 o 
   1   1  10      128.41      126.65      9.59 o 
   2   1  10      445.33      455.32     13.88 o 
   3   1  10      122.22      126.69     13.91 o 
   4   1  10        0.04       -2.79      3.80 o 
   5   1  10       26.67       17.76      5.62 o 
   6   1  10        9.82       17.42      6.26 o 
   7   1  10       24.23       30.62     11.63 o 
  -6   2  10        2.22       -7.37      7.65 o 
  -5   2  10        1.43        5.38      8.12 o 
  -4   2  10       20.19       14.45      8.18 o 
  -3   2  10        6.80       -3.13      5.90 o 
  -2   2  10      147.84      139.53      6.50 o 
  -1   2  10      343.43      338.34      9.25 o 
   0   2  10        7.32        5.12      2.83 o 
   1   2  10        0.23       -0.99      2.38 o 
   2   2  10        4.90        0.42      4.66 o 
   3   2  10      109.86      127.25      8.86 o 
   4   2  10       27.17       27.51      5.85 o 
   5   2  10        0.39        9.65      5.23 o 
   6   2  10       41.81       47.11     19.01 o 
   7   2  10        6.04        7.32      6.67 o 
  -6   3  10        5.58       16.00     10.67 o 
  -5   3  10        0.10        4.54      8.04 o 
  -4   3  10       62.01       80.28     13.54 o 
  -3   3  10        4.37        3.56      5.13 o 
  -2   3  10        0.15        2.21      4.57 o 
  -1   3  10       41.20       48.34      4.99 o 
   0   3  10       88.04       72.30      6.17 o 
   1   3  10       91.59      105.14      6.00 o 
   2   3  10      206.06      216.42      7.77 o 
   3   3  10      331.34      359.01     23.99 o 
   4   3  10        6.38        4.78      4.28 o 
   5   3  10       31.07       29.84      6.40 o 
   6   3  10       16.35       23.65      6.67 o 
   7   3  10        7.78        1.04      6.31 o 
  -5   4  10       12.90       13.41      9.35 o 
  -4   4  10        0.53        4.09      7.63 o 
  -3   4  10       94.15       91.15      9.49 o 
  -2   4  10        0.01       -2.64      4.51 o 
  -1   4  10       69.61       67.58     12.53 o 
   0   4  10      109.19      122.52      6.71 o 
   1   4  10      161.04      168.89      8.75 o 
   2   4  10      204.47      208.64      8.12 o 
   3   4  10       40.18       45.75      9.47 o 
   4   4  10        9.66        6.04      4.46 o 
   5   4  10       22.35       24.19     10.14 o 
   6   4  10       11.82       24.29      9.63 o 
   7   4  10        2.09        2.86      6.71 o 
  -5   5  10        1.58       -4.72      7.90 o 
  -4   5  10        0.21       -5.89      5.89 o 
  -3   5  10        2.20        0.03      7.49 o 
  -2   5  10        0.02        5.48      5.06 o 
  -1   5  10       13.63        4.02      5.37 o 
   0   5  10        0.04       -2.73      3.18 o 
   1   5  10        9.45       10.85      3.70 o 
   2   5  10       18.57       16.49      6.37 o 
   3   5  10      238.95      229.61     24.97 o 
   4   5  10        0.01       11.30      5.00 o 
   5   5  10       26.56       31.22      7.89 o 
   6   5  10        6.01       11.26      6.21 o 
  -4   6  10        2.83       -0.96      6.42 o 
  -3   6  10       17.89        9.36      6.07 o 
  -2   6  10      200.92      211.66     12.90 o 
  -1   6  10       39.44       42.58      9.46 o 
   0   6  10       42.88       43.78      7.23 o 
   1   6  10        1.49       -2.18      4.34 o 
   2   6  10      120.54      119.83      7.38 o 
   3   6  10       15.32       10.29      6.03 o 
   4   6  10       16.14        9.13      5.24 o 
   5   6  10        0.58        1.67      6.86 o 
   6   6  10        4.34        3.20      5.84 o 
  -3   7  10        1.07        2.20      6.58 o 
  -2   7  10       32.14       32.86      8.10 o 
  -1   7  10       37.46       27.33     12.57 o 
   0   7  10        0.72        3.88      8.98 o 
   1   7  10       56.18       56.74      8.18 o 
   2   7  10        0.00        3.83      3.88 o 
   3   7  10       12.41        8.86      5.40 o 
   4   7  10        3.07        2.06      4.70 o 
   5   7  10        6.04        4.64      6.10 o 
  -2   8  10       41.79       45.58      9.45 o 
  -1   8  10      174.39      151.21     12.48 o 
   0   8  10        1.91        3.20      6.13 o 
   1   8  10       13.74       13.89      6.80 o 
   2   8  10       10.45        9.00      5.68 o 
   3   8  10        0.01       -0.09      4.15 o 
   4   8  10        0.55       -1.74      5.08 o 
   5   8  10       12.55        9.13      6.63 o 
  -1   9  10        0.04        6.50      7.58 o 
   0   9  10        0.14       -1.45      6.79 o 
   1   9  10        4.75        3.69      6.81 o 
   2   9  10        7.58        9.43     12.47 o 
   3   9  10        0.83       -3.22      4.75 o 
  -1  -9  11       21.71       17.60      9.97 o 
   0  -9  11       31.58       48.25     11.84 o 
  -4  -8  11        0.19       -9.93      9.93 o 
  -3  -8  11        1.38        7.11      9.41 o 
  -2  -8  11        0.00        5.62      6.03 o 
  -1  -8  11        0.45        0.33      6.75 o 
   0  -8  11       37.57       36.41     10.23 o 
   1  -8  11        4.30        4.21      7.93 o 
  -5  -7  11        0.04        0.82      5.80 o 
  -4  -7  11        9.65       10.09      7.19 o 
  -3  -7  11        5.80        0.27      5.04 o 
  -2  -7  11       42.66       35.21     16.28 o 
  -1  -7  11       15.64       16.28      8.28 o 
   0  -7  11       23.23       18.69      8.03 o 
   1  -7  11       36.09       37.87     10.30 o 
  -5  -6  11       15.17       15.41      6.70 o 
  -4  -6  11       26.35       24.98      7.87 o 
  -3  -6  11        5.39        4.43      5.02 o 
  -2  -6  11       54.30       46.10      8.05 o 
  -1  -6  11        6.50        8.75      5.07 o 
   0  -6  11       14.52        5.26      6.58 o 
   1  -6  11        6.77       -3.67      5.84 o 
   2  -6  11        0.09       -2.33      6.69 o 
   3  -6  11       57.65       59.81     13.32 o 
   4  -6  11        0.24       10.54     10.59 o 
  -6  -5  11        7.49       10.94      6.43 o 
  -5  -5  11       15.39       14.08      6.33 o 
  -4  -5  11        0.00        3.65      4.82 o 
  -3  -5  11       12.64       18.73      5.54 o 
  -2  -5  11       11.08       12.48      5.10 o 
  -1  -5  11       97.81       96.45      9.06 o 
   0  -5  11        1.62       -1.57      5.09 o 
   1  -5  11       24.95       18.68      7.78 o 
   2  -5  11       11.29       13.15      5.57 o 
   3  -5  11        0.53        1.52      5.20 o 
   4  -5  11       56.29       58.11     13.53 o 
   5  -5  11        1.01       -2.18     10.50 o 
  -6  -4  11       10.06       12.13     10.01 o 
  -5  -4  11       34.48       46.63      7.86 o 
  -4  -4  11       82.46       91.47      9.38 o 
  -3  -4  11        3.73       10.16      4.71 o 
  -2  -4  11       17.25       25.18      5.57 o 
  -1  -4  11       35.85       40.38      5.95 o 
   0  -4  11      181.92      128.89     12.78 o 
   1  -4  11      132.39      133.75     13.44 o 
   2  -4  11       13.11       10.75      7.83 o 
   3  -4  11       35.57       41.49      7.06 o 
   4  -4  11       44.69       45.64     11.55 o 
   5  -4  11        4.21       -4.48      9.40 o 
  -6  -3  11        9.52       16.90      9.89 o 
  -5  -3  11       78.58       80.10     15.97 o 
  -4  -3  11       39.34       45.68      6.97 o 
  -3  -3  11       34.28       28.27      5.76 o 
  -2  -3  11        0.30       -3.71      3.71 o 
  -1  -3  11       22.78       32.61      6.09 o 
   0  -3  11      165.12      150.69     13.10 o 
   1  -3  11        0.02       -0.33      3.81 o 
   2  -3  11      337.13      354.67     12.96 o 
   3  -3  11        0.83        7.40      5.59 o 
   4  -3  11        5.71        0.90      6.44 o 
   5  -3  11        9.17        0.77      8.56 o 
   6  -3  11        7.88        8.94     10.48 o 
  -6  -2  11        0.44       14.40      9.04 o 
  -5  -2  11        0.19       -6.03      6.98 o 
  -4  -2  11       83.69       50.37     10.76 o 
  -3  -2  11       34.43       33.72     10.97 o 
  -2  -2  11       53.40       66.16      6.98 o 
  -1  -2  11       55.68       53.58      6.26 o 
   0  -2  11      140.41      130.71     20.47 o 
   1  -2  11       65.18       70.21      6.60 o 
   2  -2  11       50.82       60.85      9.63 o 
   3  -2  11      444.16      433.88     34.54 o 
   4  -2  11      115.75      102.39      9.53 o 
   5  -2  11        1.30       -2.12      4.90 o 
   6  -2  11        5.32        0.80      7.80 o 
  -6  -1  11        4.55        3.23      8.63 o 
  -5  -1  11       14.13        9.05      8.19 o 
  -4  -1  11        4.20        2.13      4.77 o 
  -3  -1  11        9.51        8.62      4.38 o 
  -2  -1  11       82.61       87.69      7.48 o 
  -1  -1  11       35.90       35.43      5.22 o 
   0  -1  11       36.76       39.45      3.77 o 
   1  -1  11       25.37       20.07      9.69 o 
   2  -1  11       93.53       76.30     11.70 o 
   3  -1  11      165.61      176.63     10.50 o 
   4  -1  11        7.39        9.23      5.59 o 
   5  -1  11        5.35        3.43      5.23 o 
   6  -1  11        0.68       -0.11      7.80 o 
  -6   0  11       16.05       43.65     11.96 o 
  -5   0  11        7.33       21.09      9.46 o 
  -4   0  11       60.60       48.21     10.84 o 
  -3   0  11       44.68       41.69     10.30 o 
  -2   0  11       71.73       76.03      7.26 o 
  -1   0  11      229.70      225.53      9.61 o 
   0   0  11        0.65        0.85      2.32 o 
   1   0  11       54.62       40.90      5.46 o 
   2   0  11        7.72        9.95      4.13 o 
   3   0  11       66.92       73.24     22.76 o 
   4   0  11        1.61        2.38      4.42 o 
   5   0  11       19.59       16.47      6.85 o 
   6   0  11       47.61       32.51      7.58 o 
   7   0  11        3.98        2.51      9.59 o 
  -6   1  11        7.52       11.52      9.51 o 
  -5   1  11       12.39       18.76      8.82 o 
  -4   1  11        0.01        3.64      7.02 o 
  -3   1  11       96.41      108.71     14.49 o 
  -2   1  11       38.41       41.50      5.84 o 
  -1   1  11      905.17      890.02     14.84 o 
   0   1  11       41.36       46.66      4.46 o 
   1   1  11       82.27       82.93     13.83 o 
   2   1  11        0.24        0.24      3.61 o 
   3   1  11        5.74        4.02      9.74 o 
   4   1  11       19.86       17.91      6.33 o 
   5   1  11        2.24        3.65      4.96 o 
   6   1  11       12.27       18.31      6.48 o 
   7   1  11        3.57        7.68      9.40 o 
  -6   2  11       19.04       27.32     11.75 o 
  -5   2  11       24.56       29.46     10.45 o 
  -4   2  11        6.86        4.59      7.00 o 
  -3   2  11      239.92      221.11     17.23 o 
  -2   2  11      188.42      201.84      7.97 o 
  -1   2  11       16.24       13.18      3.67 o 
   0   2  11      103.22      101.27      5.91 o 
   1   2  11       90.37       89.37      7.53 o 
   2   2  11      247.35      245.03     21.24 o 
   3   2  11        9.71        8.35      4.40 o 
   4   2  11       17.02       22.99      5.61 o 
   5   2  11        6.03        6.54      5.07 o 
   6   2  11       28.26       21.15      6.90 o 
   7   2  11       13.41       14.88      9.01 o 
  -5   3  11        7.59        5.56      8.28 o 
  -4   3  11       16.44       10.88      8.22 o 
  -3   3  11       22.72       17.42      8.08 o 
  -2   3  11      187.88      188.16     10.34 o 
  -1   3  11      293.00      285.76      9.37 o 
   0   3  11        0.57        4.91      4.93 o 
   1   3  11       39.99       41.10      4.65 o 
   2   3  11       88.23       70.30      7.53 o 
   3   3  11       34.62       47.98      6.84 o 
   4   3  11        1.21       -3.41      4.36 o 
   5   3  11        2.84       -0.73      4.75 o 
   6   3  11        1.52        0.87      8.03 o 
   7   3  11        0.27       -2.06      6.15 o 
  -5   4  11        2.92       20.23     10.75 o 
  -4   4  11        0.24        0.55      7.55 o 
  -3   4  11       55.12       56.59      8.41 o 
  -2   4  11      222.53      204.69     11.49 o 
  -1   4  11      107.79      104.34      8.93 o 
   0   4  11        6.20        6.58      3.65 o 
   1   4  11        2.98       -0.76      3.49 o 
   2   4  11       78.60       87.07      7.95 o 
   3   4  11       83.87       86.68      8.70 o 
   4   4  11       16.44       18.37      5.99 o 
   5   4  11       15.64       13.63      6.44 o 
   6   4  11        0.06        3.29      6.20 o 
  -4   5  11       11.01        8.18      9.09 o 
  -3   5  11        9.86       12.67      9.42 o 
  -2   5  11       13.19        9.32      5.81 o 
  -1   5  11       86.52       91.76     20.14 o 
   0   5  11       32.39       38.14      6.38 o 
   1   5  11        8.67       14.12      3.91 o 
   2   5  11       73.65       69.44      6.67 o 
   3   5  11       36.23       14.51      7.69 o 
   4   5  11        2.17       -4.07      6.07 o 
   5   5  11       19.48       18.14      6.33 o 
   6   5  11        4.28        7.68      8.65 o 
  -4   6  11        0.02       -0.50      8.80 o 
  -3   6  11        3.17       -2.79     13.21 o 
  -2   6  11       32.63       27.57      7.47 o 
  -1   6  11       29.70       28.12     18.29 o 
   0   6  11        0.53        1.13      4.89 o 
   1   6  11       26.17       28.52      5.81 o 
   2   6  11        0.46       -4.38      4.38 o 
   3   6  11        7.92        3.41      7.47 o 
   4   6  11        2.85       -2.58      6.30 o 
   5   6  11       13.27       -1.76      4.83 o 
   6   6  11        1.89        1.67      5.93 o 
  -3   7  11       12.37        6.99      6.98 o 
  -2   7  11       20.12       23.11      7.62 o 
  -1   7  11       34.09       32.83      8.04 o 
   0   7  11       33.73       24.05      8.84 o 
   1   7  11        1.27        3.23      5.35 o 
   2   7  11        9.36       10.43      5.92 o 
   3   7  11        0.43       -2.32      4.74 o 
   4   7  11        0.51       -3.02      4.82 o 
   5   7  11        1.81       11.69      6.42 o 
  -2   8  11        2.48        0.79      6.91 o 
  -1   8  11        2.99        5.56      6.82 o 
   0   8  11        6.65        1.47      6.43 o 
   1   8  11       12.66       14.31     17.82 o 
   2   8  11        0.26       -0.88      5.73 o 
   3   8  11        1.08        0.51      5.34 o 
   4   8  11        3.75        6.08      5.76 o 
   0   9  11        9.14       10.52      8.01 o 
   1   9  11        2.11        7.58      7.09 o 
   2   9  11        0.14        4.10      6.81 o 
  -3  -8  12        0.53       -2.68      5.66 o 
  -2  -8  12        2.91        6.54      7.47 o 
  -1  -8  12       13.02       10.27      8.03 o 
   0  -8  12        0.14       -3.96      6.80 o 
   1  -8  12        5.87        0.71      7.28 o 
  -4  -7  12        0.01       -0.50      5.66 o 
  -3  -7  12       33.47       34.26      7.67 o 
  -2  -7  12        2.18        2.69      6.81 o 
  -1  -7  12       46.66       61.73     12.64 o 
   0  -7  12       87.58       67.58     12.39 o 
   1  -7  12        4.94        3.67      7.41 o 
   2  -7  12       24.99       39.53     10.97 o 
  -5  -6  12        2.85       -1.83      5.75 o 
  -4  -6  12        0.79        6.77      5.63 o 
  -3  -6  12        0.06       -3.40      4.57 o 
  -2  -6  12       62.98       57.69     21.14 o 
  -1  -6  12        3.83        5.79      6.96 o 
   0  -6  12        5.45        8.93      6.89 o 
   1  -6  12        2.49        0.89      6.47 o 
   2  -6  12        0.13        5.38      7.33 o 
   4  -6  12        6.48        5.71     10.25 o 
  -5  -5  12        3.55        5.77      5.94 o 
  -4  -5  12        5.25       -1.11      4.64 o 
  -3  -5  12        7.19        3.86      4.43 o 
  -2  -5  12       85.39       84.68      9.09 o 
  -1  -5  12        4.23       12.51      7.11 o 
   0  -5  12       65.04       78.29     11.91 o 
   1  -5  12       29.53        5.28      6.95 o 
   2  -5  12       18.44        9.90      7.96 o 
   3  -5  12       38.11       62.37     12.38 o 
   4  -5  12        4.27        7.90      9.37 o 
   5  -5  12        1.03       -6.42     10.50 o 
  -6  -4  12        1.24        3.60      9.60 o 
  -5  -4  12       18.12       11.44      5.89 o 
  -4  -4  12        3.40        0.14      4.62 o 
  -3  -4  12        2.24       -1.32      4.20 o 
  -2  -4  12       27.68       30.64      6.02 o 
  -1  -4  12      139.18      157.59      9.54 o 
   0  -4  12      108.34      118.10     12.57 o 
   1  -4  12      105.96       99.12     13.02 o 
   2  -4  12       37.01       39.75     10.32 o 
   3  -4  12        6.33        5.02      4.92 o 
   4  -4  12        7.30       10.17      5.95 o 
   5  -4  12        0.15        3.88      9.88 o 
  -6  -3  12        6.76       -0.39      9.19 o 
  -5  -3  12        0.62        3.55      4.89 o 
  -4  -3  12       16.31        4.68      4.82 o 
  -3  -3  12       43.76       43.16     13.89 o 
  -2  -3  12       87.20       74.71      7.76 o 
  -1  -3  12      164.02      165.18      9.45 o 
   0  -3  12      102.51      112.79     12.30 o 
   1  -3  12        6.44        0.00      6.04 o 
   2  -3  12       55.12       47.59      6.70 o 
   3  -3  12        0.48        3.71      4.54 o 
   4  -3  12        4.08        1.58      5.16 o 
   5  -3  12        3.12        5.06      9.06 o 
   6  -3  12        6.91        6.78     10.53 o 
  -6  -2  12        8.00       15.59     10.23 o 
  -5  -2  12       19.07       28.43     10.37 o 
  -4  -2  12        1.28        4.41      4.90 o 
  -3  -2  12       51.32       49.33      6.91 o 
  -2  -2  12        1.04       -3.03      6.46 o 
  -1  -2  12       79.64       70.33      7.23 o 
   0  -2  12        9.29       13.43      6.79 o 
   1  -2  12      679.52      684.51     16.94 o 
   2  -2  12      580.07      603.73     17.04 o 
   3  -2  12       67.83       71.26      8.01 o 
   4  -2  12        1.34        7.87      5.09 o 
   5  -2  12        0.48       -4.38      8.32 o 
   6  -2  12        4.69       18.15     10.75 o 
  -6  -1  12        0.00       -3.05      8.21 o 
  -5  -1  12       24.42       25.77      9.75 o 
  -4  -1  12        1.61        3.84      7.22 o 
  -3  -1  12        1.81        0.40      4.49 o 
  -2  -1  12       51.78       36.80      5.98 o 
  -1  -1  12      226.32      245.25     10.53 o 
   0  -1  12        0.00       -2.69      5.37 o 
   1  -1  12       25.06       25.23      4.96 o 
   2  -1  12        1.44       10.49      4.61 o 
   3  -1  12       47.74       43.04     11.03 o 
   4  -1  12       23.16       20.92     11.22 o 
   5  -1  12        0.58       -3.99      4.78 o 
   6  -1  12        4.53       14.02      9.59 o 
  -6   0  12        0.09       -3.74      8.68 o 
  -5   0  12        9.33        8.97      7.39 o 
  -4   0  12       27.27       10.90      8.28 o 
  -3   0  12        3.68       -0.37      3.69 o 
  -2   0  12      520.36      481.72     19.01 o 
  -1   0  12        0.10       -3.17      3.17 o 
   0   0  12      284.96      290.79      8.33 o 
   1   0  12      193.40      218.76      9.86 o 
   2   0  12      503.38      521.38     15.69 o 
   3   0  12      162.71      161.85     14.39 o 
   4   0  12       44.82       33.95      6.46 o 
   5   0  12        5.35        5.21      6.50 o 
   6   0  12       14.91        7.65      6.34 o 
  -6   1  12       25.74       34.02     12.55 o 
  -5   1  12        8.42       26.24      9.97 o 
  -4   1  12        2.42        0.32      7.08 o 
  -3   1  12       43.04       57.23     11.27 o 
  -2   1  12      138.44      127.19      8.94 o 
  -1   1  12      336.48      338.84     12.34 o 
   0   1  12       13.66       13.27      3.65 o 
   1   1  12      183.66      213.07     10.13 o 
   2   1  12       97.65      108.39     15.50 o 
   3   1  12        2.38        2.04      4.21 o 
   4   1  12       25.29       24.09      5.87 o 
   5   1  12       39.85       30.45      6.94 o 
   6   1  12        0.70       -1.61      5.39 o 
  -5   2  12        7.87        8.66      8.77 o 
  -4   2  12        7.12       14.28      8.84 o 
  -3   2  12        5.57        2.69      6.85 o 
  -2   2  12       53.29       66.03     11.36 o 
  -1   2  12      192.60      222.48      8.50 o 
   0   2  12       54.42       61.81      5.57 o 
   1   2  12       76.34       84.96      8.10 o 
   2   2  12      112.56      114.69      9.15 o 
   3   2  12       80.41       69.56      8.22 o 
   4   2  12        5.01       -3.02      7.82 o 
   5   2  12       90.72       86.35      9.85 o 
   6   2  12        0.00        1.46      5.67 o 
  -5   3  12       12.88       16.67     10.59 o 
  -4   3  12        9.59        6.61      8.74 o 
  -3   3  12       95.25       87.47     14.13 o 
  -2   3  12       69.71       55.51     11.22 o 
  -1   3  12       12.06       10.05      3.76 o 
   0   3  12        3.15       -1.81      3.36 o 
   1   3  12        3.70        8.51      3.58 o 
   2   3  12        7.64        7.16      9.44 o 
   3   3  12       76.94       91.14      8.94 o 
   4   3  12       99.28      107.58      9.59 o 
   5   3  12        0.19       -1.59      5.02 o 
   6   3  12        7.39        9.65      6.30 o 
  -5   4  12        8.37       14.82     10.36 o 
  -4   4  12        0.49        3.96      8.43 o 
  -3   4  12       67.92       57.47     12.86 o 
  -2   4  12        0.02       -4.65      4.65 o 
  -1   4  12        0.01       -4.20      4.20 o 
   0   4  12       36.97       50.02      6.64 o 
   1   4  12       49.67       44.59      5.13 o 
   2   4  12       47.19       39.95      6.41 o 
   3   4  12       44.89       51.74      7.38 o 
   4   4  12        0.75        0.25      4.59 o 
   5   4  12       18.36       18.91      6.48 o 
   6   4  12        4.71        5.38      6.24 o 
  -4   5  12       11.64       19.19     10.76 o 
  -3   5  12        3.75       -6.98      6.98 o 
  -2   5  12      109.90      111.32     10.46 o 
  -1   5  12       17.90       18.89      5.77 o 
   0   5  12        8.85        3.15      4.93 o 
   1   5  12       11.17       10.05      3.91 o 
   2   5  12        0.31        4.72      4.50 o 
   3   5  12        5.15        0.21      4.35 o 
   4   5  12      285.58      293.90     14.60 o 
   5   5  12        9.04       13.31      6.16 o 
   6   5  12       27.88       29.68      7.89 o 
  -3   6  12       20.30       15.23      7.43 o 
  -2   6  12        2.03        3.38      5.89 o 
  -1   6  12        0.45       -1.38      5.32 o 
   0   6  12        0.02       -0.59      5.24 o 
   1   6  12        1.08        0.02      3.62 o 
   2   6  12        0.34       -6.66      7.73 o 
   3   6  12        0.05        8.50      5.56 o 
   4   6  12        7.33        3.18      8.94 o 
   5   6  12        4.29        7.95      9.19 o 
  -3   7  12        0.37        5.19      7.49 o 
  -2   7  12       16.20       11.64      7.03 o 
  -1   7  12       14.58       16.54      7.08 o 
   0   7  12        0.00       -1.84      5.55 o 
   1   7  12        0.07       -2.87      5.25 o 
   2   7  12       13.41       19.25      6.13 o 
   3   7  12        1.37        6.19      8.98 o 
   4   7  12       39.37       31.41      7.42 o 
   5   7  12       22.79       19.55      8.10 o 
  -1   8  12        2.26        3.34      7.32 o 
   0   8  12        5.60        3.16      6.70 o 
   1   8  12        0.30       -3.24      6.21 o 
   2   8  12        0.01       14.04      6.89 o 
   3   8  12        9.02        6.46     10.29 o 
   4   8  12        0.16        0.91      7.99 o 
  -2  -8  13        0.01        1.44      7.86 o 
  -1  -8  13        2.52        9.43      8.76 o 
   0  -8  13        0.00        1.46      7.65 o 
  -3  -7  13        4.09        4.25      6.19 o 
  -2  -7  13       10.27       19.30      8.85 o 
  -1  -7  13       26.62       26.52      9.11 o 
   0  -7  13        4.97       -0.55      7.19 o 
   1  -7  13        0.55       -1.82      7.54 o 
   2  -7  13       16.42       16.83      9.56 o 
  -4  -6  13        0.00       -3.89      5.36 o 
  -3  -6  13       11.54       12.00      5.94 o 
  -2  -6  13       29.40       30.33      7.09 o 
  -1  -6  13       31.25       48.69     10.77 o 
   0  -6  13        0.16       -3.04      6.07 o 
   1  -6  13       24.50       26.69      8.84 o 
   2  -6  13       10.45        5.91      8.27 o 
  -5  -5  13        1.54        5.64      7.21 o 
  -4  -5  13        0.09       -4.31      4.54 o 
  -3  -5  13        7.38        5.80      5.17 o 
  -2  -5  13        1.08        1.97      9.60 o 
  -1  -5  13      111.64      105.08     14.09 o 
   0  -5  13        4.36       13.11      7.32 o 
   1  -5  13        0.70       -0.84      6.61 o 
   2  -5  13        8.11        5.13      7.50 o 
   3  -5  13       15.69       21.33      9.28 o 
   4  -5  13        3.18       23.48     11.83 o 
  -5  -4  13        0.27        0.85      5.53 o 
  -4  -4  13        1.40       14.44      5.58 o 
  -3  -4  13       41.35       43.03      7.34 o 
  -2  -4  13      158.83      157.47     14.17 o 
  -1  -4  13        0.02       -1.81      5.11 o 
   0  -4  13       37.78       50.75     10.47 o 
   1  -4  13        0.15       -4.57      5.74 o 
   2  -4  13       50.13       58.95     11.45 o 
   3  -4  13        7.35        5.14      7.57 o 
   4  -4  13       30.71       47.30      8.45 o 
   5  -4  13        1.00       -4.61     10.17 o 
  -5  -3  13        1.09       -2.99      7.44 o 
  -4  -3  13        4.84        7.62      5.06 o 
  -3  -3  13        4.68       -5.49      6.07 o 
  -2  -3  13        4.74       -0.54      3.98 o 
  -1  -3  13       67.07       50.15     10.02 o 
   0  -3  13        5.23        1.47      6.20 o 
   1  -3  13        0.08        2.90      6.53 o 
   2  -3  13        1.93        1.36      6.61 o 
   3  -3  13        1.99       -1.14      4.70 o 
   4  -3  13       15.55       12.34      7.63 o 
   5  -3  13        1.47       13.67     10.11 o 
  -6  -2  13        0.05        3.12      9.82 o 
  -5  -2  13        0.00       -1.50      7.89 o 
  -4  -2  13        7.26        4.27      9.50 o 
  -3  -2  13       16.51       16.33      5.84 o 
  -2  -2  13      154.30      143.20     29.22 o 
  -1  -2  13      256.71      271.72     21.93 o 
   0  -2  13       45.65       54.77     10.29 o 
   1  -2  13      204.23      198.21     15.94 o 
   2  -2  13        1.44        4.74      4.35 o 
   3  -2  13       28.84       34.91      6.71 o 
   4  -2  13       26.91       19.70     11.56 o 
   5  -2  13        5.69       16.49      6.69 o 
   6  -2  13        0.37       -1.73      8.61 o 
  -6  -1  13        0.92       11.26      9.97 o 
  -5  -1  13        2.92       -6.08      7.44 o 
  -4  -1  13        0.01       -3.55      6.29 o 
  -3  -1  13       87.73       79.44     11.14 o 
  -2  -1  13       15.09       18.77      5.20 o 
  -1  -1  13        0.25        0.64      4.20 o 
   0  -1  13      130.50      131.88     13.50 o 
   1  -1  13        1.08        6.81      7.81 o 
   2  -1  13        3.39        5.80      4.46 o 
   3  -1  13        1.30       -1.58      5.26 o 
   4  -1  13       68.39       68.88      8.81 o 
   5  -1  13        0.34        0.80      5.51 o 
   6  -1  13        2.19       -4.35      5.90 o 
  -6   0  13        0.06        6.29     10.06 o 
  -5   0  13        5.37        5.79      8.14 o 
  -4   0  13        9.90       17.45      8.98 o 
  -3   0  13       88.63       73.01      7.87 o 
  -2   0  13      140.65      149.13     18.86 o 
  -1   0  13      130.90      131.45      8.46 o 
   0   0  13       19.87       -2.09      5.97 o 
   1   0  13      166.74      176.57      9.69 o 
   2   0  13      145.32      120.98      9.43 o 
   3   0  13        0.61       -3.92      3.92 o 
   4   0  13        0.17       -1.96      4.59 o 
   5   0  13       10.91       18.52      8.49 o 
   6   0  13        0.18       11.36      6.67 o 
  -5   1  13        3.48       -6.71      7.82 o 
  -4   1  13        3.05       11.20      7.89 o 
  -3   1  13       15.70       19.51      8.72 o 
  -2   1  13      151.59      175.18     10.36 o 
  -1   1  13       18.08        6.42      4.95 o 
   0   1  13       80.47       95.07      9.27 o 
   1   1  13       18.32       23.62     12.14 o 
   2   1  13        0.10        4.30      4.44 o 
   3   1  13        0.00        2.87      4.46 o 
   4   1  13       94.23      100.11      9.81 o 
   5   1  13        0.66        4.00      5.33 o 
   6   1  13        1.33        0.81     10.96 o 
  -5   2  13        0.00       -7.00      7.00 o 
  -4   2  13        0.14       -4.45      7.38 o 
  -3   2  13       25.36       27.84      9.88 o 
  -2   2  13        5.58        0.41      6.87 o 
  -1   2  13       14.52       16.40      5.21 o 
   0   2  13       56.59       63.24      5.82 o 
   1   2  13        3.88        6.47      4.45 o 
   2   2  13       27.47       22.96      5.59 o 
   3   2  13       52.04       33.83      6.69 o 
   4   2  13       12.97       17.79      6.11 o 
   5   2  13       18.47       22.67      6.74 o 
   6   2  13        0.00        1.23      5.84 o 
  -5   3  13        9.23        8.30     11.04 o 
  -4   3  13        0.90       -5.65      8.06 o 
  -3   3  13        2.98        6.04      7.96 o 
  -2   3  13       12.44       15.31      8.26 o 
  -1   3  13        5.84        0.65      3.55 o 
   0   3  13       20.58       19.20      4.38 o 
   1   3  13       31.46       18.32      5.18 o 
   2   3  13       39.46       43.89      8.79 o 
   3   3  13       31.68       43.59     12.34 o 
   4   3  13        3.05        2.09      4.96 o 
   5   3  13       47.39       71.19      9.56 o 
   6   3  13       15.30       16.79     18.50 o 
  -4   4  13        0.61       -0.96      8.79 o 
  -3   4  13       15.70       26.29     10.79 o 
  -2   4  13        2.18       -2.09      7.41 o 
  -1   4  13        3.47       -1.98      5.66 o 
   0   4  13       37.87       47.63      7.43 o 
   1   4  13       12.58        5.20      4.48 o 
   2   4  13       24.52       24.86      5.89 o 
   3   4  13       34.52       56.23     17.31 o 
   4   4  13        2.31        0.73      5.44 o 
   5   4  13        3.66        0.90      5.61 o 
   6   4  13        7.44        9.17      6.88 o 
  -4   5  13        1.49       -8.47      8.47 o 
  -3   5  13        0.07       -0.45      8.72 o 
  -2   5  13        8.52       12.22      7.00 o 
  -1   5  13        0.50        4.03      4.96 o 
   0   5  13        0.11       -2.49      4.68 o 
   1   5  13       40.20       33.51      8.59 o 
   2   5  13        0.01       -2.76      4.46 o 
   3   5  13      285.56      339.42     15.01 o 
   4   5  13        3.33       14.16      9.50 o 
   5   5  13       10.45        5.83      5.83 o 
  -3   6  13        0.39       -0.98      9.09 o 
  -2   6  13        0.40       -2.04      5.91 o 
  -1   6  13       13.38        1.09      5.44 o 
   0   6  13        7.03       15.35      8.41 o 
   1   6  13        0.05       -2.49      3.59 o 
   2   6  13        2.53        6.42      5.29 o 
   3   6  13        2.51        0.54      5.03 o 
   4   6  13       36.34       44.92      8.29 o 
   5   6  13        0.18        7.13      5.94 o 
  -2   7  13        0.31        8.61      7.08 o 
  -1   7  13        8.27       10.05      6.70 o 
   0   7  13        0.03       -5.24      5.24 o 
   1   7  13       18.12       22.68      7.16 o 
   2   7  13        0.05       -1.95      5.24 o 
   3   7  13       39.30       43.37      7.89 o 
   4   7  13       45.29       46.55      9.37 o 
   0   8  13       12.54       13.47      7.38 o 
   1   8  13        1.06        5.83      6.87 o 
   2   8  13       23.49       16.15     11.25 o 
   3   8  13        0.00       -2.46      5.62 o 
  -2  -7  14       12.95       13.61      8.68 o 
  -1  -7  14        5.53       -3.63      6.75 o 
   0  -7  14        1.38       -2.31      6.73 o 
   1  -7  14       14.12       23.55     10.28 o 
   2  -7  14        7.48        9.30      9.84 o 
  -4  -6  14        2.19        5.65      6.23 o 
  -3  -6  14        0.01       -5.27      5.27 o 
  -2  -6  14       77.54       72.04     13.03 o 
  -1  -6  14        4.54        4.03      7.49 o 
   0  -6  14       40.92       39.70     10.90 o 
   1  -6  14        0.12       -3.78      7.10 o 
   2  -6  14        3.64        7.43      8.73 o 
  -4  -5  14        0.02        3.86      5.48 o 
  -3  -5  14        2.92       -2.65      9.67 o 
  -2  -5  14        3.03        4.26      6.49 o 
  -1  -5  14       54.16       62.60     11.73 o 
   0  -5  14        0.02       -5.90      5.90 o 
   1  -5  14       40.62       43.59     10.97 o 
   2  -5  14        1.67       -3.33      7.21 o 
   3  -5  14        2.05       -4.89      7.43 o 
  -5  -4  14        0.16       -2.03      5.61 o 
  -4  -4  14       10.42       15.49      6.29 o 
  -3  -4  14        5.19        5.27      4.79 o 
  -2  -4  14        1.07        3.08      5.64 o 
  -1  -4  14       18.76       11.42      6.91 o 
   0  -4  14        6.81       13.22      7.53 o 
   1  -4  14       34.51       31.87      9.70 o 
   2  -4  14        1.39        1.77      7.47 o 
   3  -4  14       34.78       44.18     11.29 o 
   4  -4  14        0.13       -5.79      5.79 o 
  -5  -3  14        1.50        1.66      9.10 o 
  -4  -3  14        2.60        0.02      4.88 o 
  -3  -3  14       21.58       29.11      6.55 o 
  -2  -3  14        0.99       11.22      5.18 o 
  -1  -3  14        6.04        4.63      6.50 o 
   0  -3  14       25.72        9.27      6.82 o 
   1  -3  14        0.06        1.43      6.24 o 
   2  -3  14       16.01       16.33      8.40 o 
   3  -3  14        1.75        1.71      5.07 o 
   4  -3  14       21.86       13.79      6.45 o 
   5  -3  14        0.00       -3.90      9.34 o 
  -5  -2  14        0.02       -0.84      7.82 o 
  -4  -2  14        0.97       -1.42      4.71 o 
  -3  -2  14       40.70       33.65      6.64 o 
  -2  -2  14       14.86       14.82      5.30 o 
  -1  -2  14        7.76       -5.13      5.13 o 
   0  -2  14       99.27       71.57     11.89 o 
   1  -2  14       16.90       17.33      7.89 o 
   2  -2  14       42.36       32.86      9.81 o 
   3  -2  14       96.24       97.84      9.81 o 
   4  -2  14        6.82       10.39      5.81 o 
   5  -2  14       12.23        4.92      6.23 o 
  -5  -1  14        2.77        7.18      9.47 o 
  -4  -1  14        2.78       -1.75      6.85 o 
  -3  -1  14        7.35       10.67      5.03 o 
  -2  -1  14        2.36        0.38      4.42 o 
  -1  -1  14       19.75       15.33      7.23 o 
   0  -1  14        0.45       -0.74      5.66 o 
   1  -1  14        9.71        5.46      6.83 o 
   2  -1  14       29.96       42.63      6.86 o 
   3  -1  14       39.32       35.42     16.61 o 
   4  -1  14       83.42      102.97     22.19 o 
   5  -1  14        4.77        6.79      6.05 o 
   6  -1  14       28.01       26.16      8.25 o 
  -5   0  14        3.25       -1.86      8.74 o 
  -4   0  14        0.65        8.26      8.23 o 
  -3   0  14       11.64       13.63      8.06 o 
  -2   0  14        2.65        5.94      4.50 o 
  -1   0  14       54.44       56.45      7.25 o 
   0   0  14        0.72        0.40      6.53 o 
   1   0  14       13.73       10.43      4.62 o 
   2   0  14       23.47       30.94      5.91 o 
   3   0  14       30.22       23.92      5.88 o 
   4   0  14       41.89       53.84     12.87 o 
   5   0  14        0.66       -0.67      6.92 o 
   6   0  14       12.58       20.11      7.84 o 
  -5   1  14        0.14       -0.63      8.90 o 
  -4   1  14        1.56        2.74      8.48 o 
  -3   1  14        0.41        6.07      7.44 o 
  -2   1  14       11.89       12.04      5.22 o 
  -1   1  14        3.52        4.95      8.39 o 
   0   1  14       18.84       22.92      8.04 o 
   1   1  14        0.93       -3.65      3.65 o 
   2   1  14       35.83       42.82      6.76 o 
   3   1  14       16.72       22.81      5.89 o 
   4   1  14        0.00        1.59      5.17 o 
   5   1  14       29.23       26.65      9.32 o 
   6   1  14        4.05       10.70      7.15 o 
  -5   2  14        8.06       12.22     10.28 o 
  -4   2  14        0.70        2.02      9.20 o 
  -3   2  14        0.74        9.38      8.74 o 
  -2   2  14        3.57       -2.25      7.16 o 
  -1   2  14        0.08       -3.92      3.98 o 
   0   2  14       14.41        5.56      7.79 o 
   1   2  14        3.65        0.61      4.28 o 
   2   2  14       15.52       14.13      4.96 o 
   3   2  14       78.79       63.07     12.41 o 
   4   2  14       40.53       43.72      7.87 o 
   5   2  14       25.81       23.20      7.07 o 
   6   2  14       26.33       37.99      8.71 o 
  -4   3  14       10.05       10.02      9.51 o 
  -3   3  14        0.09        4.80      7.89 o 
  -2   3  14        5.87        0.75      7.63 o 
  -1   3  14       37.64       54.32     11.25 o 
   0   3  14        5.33        6.11      3.80 o 
   1   3  14        6.63        6.18      7.57 o 
   2   3  14        5.07        7.63      6.68 o 
   3   3  14       24.20       26.61      8.35 o 
   4   3  14       22.89       40.42      7.59 o 
   5   3  14        8.10       23.79      7.18 o 
   6   3  14       19.36       15.42      7.48 o 
  -4   4  14        4.22        7.49     10.59 o 
  -3   4  14       11.98       11.53      9.56 o 
  -2   4  14        0.50        3.08      8.01 o 
  -1   4  14        3.27        7.26      5.56 o 
   0   4  14       15.82       15.74      6.51 o 
   1   4  14        1.98       -2.28      4.47 o 
   2   4  14       34.05       45.26      7.57 o 
   3   4  14       32.62       19.53      6.26 o 
   4   4  14       37.61       32.78      7.34 o 
   5   4  14       17.00       20.96     12.31 o 
  -3   5  14        4.47       -0.56      9.45 o 
  -2   5  14        2.01        6.20      8.77 o 
  -1   5  14       18.78       15.22      6.83 o 
   0   5  14       19.03        0.64      5.78 o 
   1   5  14        6.47        8.15      5.07 o 
   2   5  14        4.24       13.30      5.58 o 
   3   5  14       18.91       14.10      6.18 o 
   4   5  14        0.98        2.28      6.24 o 
   5   5  14        3.29        5.88      6.82 o 
  -2   6  14       15.15       11.75      6.88 o 
  -1   6  14        4.14        3.89      5.79 o 
   0   6  14       10.29        8.73      9.44 o 
   1   6  14        1.50       -3.33      7.74 o 
   2   6  14       12.13       21.50      6.33 o 
   3   6  14       11.92       15.81      6.26 o 
   4   6  14        8.42        1.22      8.55 o 
  -1   7  14        6.40        0.63      6.27 o 
   0   7  14       14.48       14.33      7.30 o 
   1   7  14        0.00        8.36      9.70 o 
   2   7  14        0.00       14.31      6.20 o 
   3   7  14        0.09        0.44      8.17 o 
  -1  -7  15        0.30       -4.74      6.95 o 
   0  -7  15       12.83        6.91      8.91 o 
  -3  -6  15       31.04       24.61      9.65 o 
  -2  -6  15       11.01       10.29      7.82 o 
  -1  -6  15        7.40        2.91      7.73 o 
   0  -6  15        0.03       -6.23      6.23 o 
   1  -6  15        1.85        5.96      7.74 o 
   2  -6  15        6.39        0.98      8.96 o 
  -4  -5  15        6.15       13.11      6.96 o 
  -3  -5  15        1.84        2.51      5.43 o 
  -2  -5  15       46.26       39.09     10.70 o 
  -1  -5  15        1.18       12.66      7.65 o 
   0  -5  15        7.35        0.88      7.11 o 
   1  -5  15        0.25        2.00      7.48 o 
   2  -5  15        3.19       -6.65      6.79 o 
   3  -5  15        0.19       -4.55      8.04 o 
  -4  -4  15        0.02        3.94      5.39 o 
  -3  -4  15        7.50       24.89      6.82 o 
  -2  -4  15        5.71        7.54      7.53 o 
  -1  -4  15        6.98       12.35      7.71 o 
   0  -4  15       31.25       38.90      9.87 o 
   1  -4  15        1.26       -0.43      6.82 o 
   2  -4  15        2.83        5.16      8.21 o 
   3  -4  15        0.14        6.88      8.85 o 
   4  -4  15       11.49        8.57      9.94 o 
  -5  -3  15        3.70        8.82     10.26 o 
  -4  -3  15        8.65       16.38      6.62 o 
  -3  -3  15        1.83        5.13      5.28 o 
  -2  -3  15        6.22        1.36      5.98 o 
  -1  -3  15       69.52       72.29     12.47 o 
   0  -3  15        0.14        6.20      6.53 o 
   1  -3  15       20.31       -0.09      6.57 o 
   2  -3  15       31.98       46.53     11.14 o 
   3  -3  15        0.04        6.08      8.20 o 
   4  -3  15       10.86       17.33      8.16 o 
  -5  -2  15        9.32       18.83     10.70 o 
  -4  -2  15       11.16       12.41      8.46 o 
  -3  -2  15        6.51        5.81      5.20 o 
  -2  -2  15        4.47        5.10      4.71 o 
  -1  -2  15        1.42       -5.55      5.55 o 
   0  -2  15       72.49       87.67     13.61 o 
   1  -2  15        4.56        4.64      6.62 o 
   2  -2  15       41.65       47.03     11.36 o 
   3  -2  15       87.53       88.94      9.65 o 
   4  -2  15        0.29        7.81     11.62 o 
   5  -2  15        2.92        3.80      6.53 o 
  -5  -1  15        3.35       -4.05      8.16 o 
  -4  -1  15        1.14        9.87      8.29 o 
  -3  -1  15        0.34       -0.48      4.73 o 
  -2  -1  15       18.61       11.25      5.24 o 
  -1  -1  15       11.56        9.09      7.12 o 
   0  -1  15       16.76        9.84      6.96 o 
   1  -1  15       28.07       32.58      9.34 o 
   2  -1  15        3.92       25.37      9.54 o 
   3  -1  15      107.44      148.95     33.94 o 
   4  -1  15        9.81       12.88      6.29 o 
   5  -1  15       39.61       55.87     18.07 o 
  -5   0  15        6.44        3.29      9.89 o 
  -4   0  15        0.45        6.22      9.45 o 
  -3   0  15        1.67       -1.61      7.22 o 
  -2   0  15        2.67       -0.03      6.06 o 
  -1   0  15       27.21       25.65      8.46 o 
   0   0  15       16.49       16.40      8.03 o 
   1   0  15        0.26        6.38      7.50 o 
   2   0  15       13.67        9.22      4.85 o 
   3   0  15        8.48        6.72      5.09 o 
   4   0  15       11.26        8.20      6.07 o 
   5   0  15        4.38        2.87      6.23 o 
  -5   1  15        2.02        8.48     10.56 o 
  -4   1  15        0.21        5.11      8.55 o 
  -3   1  15        3.04       -4.64      6.98 o 
  -2   1  15        5.16        4.62      4.89 o 
  -1   1  15       61.75       93.73     12.97 o 
   0   1  15        2.25        2.30      6.77 o 
   1   1  15       30.15       55.89     11.18 o 
   2   1  15        0.02       -2.87      4.30 o 
   3   1  15       12.70       15.12      5.72 o 
   4   1  15       36.22       48.95      8.28 o 
   5   1  15        0.97       -5.25      5.39 o 
  -4   2  15        3.55        2.85      9.35 o 
  -3   2  15        1.43       -2.14      8.51 o 
  -2   2  15        8.09       17.75      8.84 o 
  -1   2  15        0.48       -4.15      4.15 o 
   0   2  15       59.13       76.49     12.10 o 
   1   2  15       21.25       23.91     13.40 o 
   2   2  15       58.61       47.44      7.21 o 
   3   2  15        6.23        6.82      5.02 o 
   4   2  15        0.29        2.82      5.37 o 
   5   2  15       32.72       35.80      8.19 o 
  -4   3  15        0.51       -4.61      9.71 o 
  -3   3  15        6.35        5.48      8.78 o 
  -2   3  15        3.07        1.64      8.48 o 
  -1   3  15       33.96       45.40     11.30 o 
   0   3  15        0.01       -4.34      4.34 o 
   1   3  15       11.17       12.46     10.25 o 
   2   3  15       16.52       17.92      5.81 o 
   3   3  15        0.21       14.54      5.49 o 
   4   3  15       13.73       22.34      6.64 o 
   5   3  15       16.20       22.98      7.41 o 
  -3   4  15        1.38       -8.13      8.13 o 
  -2   4  15       16.99       15.17      9.70 o 
  -1   4  15       22.81       27.34     10.37 o 
   0   4  15       23.31       28.05      7.40 o 
   1   4  15       17.59       35.32      6.74 o 
   2   4  15        5.91        7.36      5.25 o 
   3   4  15       44.62       42.45      7.34 o 
   4   4  15        2.22        1.28      5.22 o 
   5   4  15        6.12        5.48      6.19 o 
  -3   5  15        1.18        0.27      9.36 o 
  -2   5  15       12.58       13.80     10.69 o 
  -1   5  15        2.04        1.40      5.77 o 
   0   5  15        1.58        0.34      7.80 o 
   1   5  15        8.76       13.28      7.10 o 
   2   5  15       16.35       13.90      5.80 o 
   3   5  15        3.55       12.64      5.89 o 
   4   5  15       17.78       17.59      6.72 o 
  -2   6  15        0.20       -2.88      9.31 o 
  -1   6  15       20.97       21.05     11.16 o 
   0   6  15        0.68        5.79      8.91 o 
   1   6  15        9.79       10.30      9.65 o 
   2   6  15        0.22        3.08      5.30 o 
   3   6  15        9.05        6.30      5.94 o 
   4   6  15       13.62       10.44      6.50 o 
   0   7  15        6.12       10.23      7.23 o 
   1   7  15        1.90       -8.68      8.68 o 
   2   7  15       18.09       26.96     12.29 o 
  -2  -6  16        0.20        9.63      8.23 o 
  -1  -6  16        1.66       -6.49      6.88 o 
   0  -6  16        2.59        4.56      8.61 o 
   1  -6  16        3.24       -3.87      7.33 o 
  -3  -5  16        2.10        2.33      7.56 o 
  -2  -5  16        0.15        6.45      7.64 o 
  -1  -5  16        3.76        6.55      7.70 o 
   0  -5  16        6.38       -3.85      7.18 o 
   1  -5  16        0.41        7.90      8.59 o 
   2  -5  16        1.44       -1.26      8.82 o 
  -4  -4  16        0.68        0.14      5.79 o 
  -3  -4  16        4.56       -2.18      6.36 o 
  -2  -4  16        0.56        2.30      6.72 o 
  -1  -4  16        0.12        3.68      7.40 o 
   0  -4  16        0.08        4.99      7.47 o 
   1  -4  16        1.75        1.08      7.63 o 
   2  -4  16        0.26       -7.46      7.46 o 
   3  -4  16        0.08        1.36      8.72 o 
  -4  -3  16        2.36        1.13      5.75 o 
  -3  -3  16        0.18        6.22      5.83 o 
  -2  -3  16        2.73       12.08      7.56 o 
  -1  -3  16        8.24        4.14      7.14 o 
   0  -3  16        0.70       -1.55      6.39 o 
   1  -3  16       17.33       29.19     10.48 o 
   2  -3  16        8.71        0.67      7.02 o 
   3  -3  16        9.41       19.49      9.78 o 
   4  -3  16       28.06       41.39     12.67 o 
  -4  -2  16        0.04        0.96      8.46 o 
  -3  -2  16        1.31        1.74      5.24 o 
  -2  -2  16        0.72        0.14      6.86 o 
  -1  -2  16        0.11       -2.60      6.39 o 
   0  -2  16       10.62        8.41      7.83 o 
   1  -2  16        1.01        7.53      7.54 o 
   2  -2  16       74.57       70.00     13.40 o 
   3  -2  16       32.36       25.54     10.26 o 
   4  -2  16       14.28       22.87      7.31 o 
  -4  -1  16        0.86       12.22      9.77 o 
  -3  -1  16       11.50       10.74      7.06 o 
  -2  -1  16        4.29        2.13      6.69 o 
  -1  -1  16        1.84        5.56      6.81 o 
   0  -1  16        0.04        5.12      7.30 o 
   1  -1  16        7.20       11.56      7.93 o 
   2  -1  16       20.45       23.91      9.72 o 
   3  -1  16       35.97       33.28      7.39 o 
   4  -1  16       13.82        7.29      6.36 o 
   5  -1  16        3.86        6.22      7.15 o 
  -4   0  16        8.46        4.90      9.14 o 
  -3   0  16       10.79       18.59      9.62 o 
  -2   0  16       39.75       36.41      7.04 o 
  -1   0  16       13.62       15.12      8.18 o 
   0   0  16       16.84       19.71      8.21 o 
   1   0  16        3.11       -2.74      6.21 o 
   2   0  16        9.27       11.87      8.51 o 
   3   0  16       21.57       21.69      6.47 o 
   4   0  16        9.56        6.44      8.40 o 
   5   0  16       21.87       17.05      7.56 o 
  -4   1  16        0.04        0.26      8.66 o 
  -3   1  16        0.80        2.43      7.57 o 
  -2   1  16      119.53      158.73     15.61 o 
  -1   1  16       11.78        8.53      7.83 o 
   0   1  16       26.61       51.26     11.08 o 
   1   1  16       16.04       16.32      8.66 o 
   2   1  16        0.53        2.67      5.03 o 
   3   1  16        1.86        6.40      5.47 o 
   4   1  16       24.49       44.16      8.10 o 
   5   1  16        8.97        9.70      7.06 o 
  -4   2  16        7.75        2.96      9.17 o 
  -3   2  16        0.33        1.11      9.39 o 
  -2   2  16        0.92       -3.01      7.74 o 
  -1   2  16       88.16       91.09     13.04 o 
   0   2  16        1.01        6.91      7.57 o 
   1   2  16       21.29       29.56      9.36 o 
   2   2  16        6.14       -4.37      4.37 o 
   3   2  16       16.84       26.90      6.94 o 
   4   2  16       20.31       33.24      7.47 o 
   5   2  16       19.90       19.68      7.48 o 
  -3   3  16        0.03        4.90      9.67 o 
  -2   3  16        5.91        0.27      8.69 o 
   0   3  16       14.59       33.91      9.68 o 
   1   3  16        2.91       -3.50      5.00 o 
   2   3  16        1.16        2.45      5.18 o 
   3   3  16        0.68        4.32      5.05 o 
   4   3  16        4.90        1.53      6.58 o 
   5   3  16        9.33        2.83      6.51 o 
  -3   4  16        0.01       -7.11      9.22 o 
  -2   4  16        1.12       -7.64      8.05 o 
  -1   4  16        5.28       12.96      9.71 o 
   1   4  16        1.59        6.24      5.18 o 
   2   4  16        8.97       18.83      6.39 o 
   3   4  16       13.28       15.09     11.30 o 
   4   4  16       21.48       30.03      7.50 o 
  -2   5  16        0.84       -7.43      9.23 o 
  -1   5  16        0.02        4.49      8.90 o 
   0   5  16        0.48        0.53      7.98 o 
   1   5  16       11.52       23.12      6.45 o 
   2   5  16        6.64        2.18      5.58 o 
   3   5  16       27.12       45.00      9.23 o 
   4   5  16       11.62       -0.50      5.86 o 
  -1   6  16        3.43       -2.16      9.48 o 
   0   6  16        8.40        4.49      9.42 o 
   1   6  16        1.69       -2.63      8.61 o 
   2   6  16        0.38        0.92      5.59 o 
   3   6  16        1.70        0.76      5.93 o 
  -2  -5  17        2.41       -0.14      7.80 o 
  -1  -5  17        0.68        0.84      7.31 o 
   0  -5  17        4.47       -5.55      7.53 o 
   1  -5  17        7.86        6.46      9.29 o 
  -3  -4  17        1.39       -4.94      6.86 o 
  -2  -4  17        9.76       13.84      8.60 o 
  -1  -4  17        0.91        1.74      7.19 o 
   0  -4  17        2.85       -1.97      7.38 o 
   1  -4  17        2.24        0.48      8.64 o 
   2  -4  17        0.77       14.30     10.17 o 
   3  -4  17        3.39        4.21      9.93 o 
  -3  -3  17        0.93       -6.42      6.42 o 
  -2  -3  17        2.84        1.67      7.00 o 
  -1  -3  17       10.25        3.02      7.83 o 
   0  -3  17        5.06        0.05      7.55 o 
   1  -3  17        5.54       13.79      9.46 o 
   2  -3  17        0.18       -2.15      7.80 o 
   3  -3  17        2.52        7.90      9.89 o 
  -4  -2  17        1.23        4.97      9.21 o 
  -3  -2  17        0.24       -6.65      6.65 o 
  -2  -2  17        6.40        6.79      7.65 o 
  -1  -2  17        9.07        8.47      8.44 o 
   0  -2  17        2.75       -6.55      6.75 o 
   1  -2  17        2.37       15.40      9.47 o 
   2  -2  17        1.08       -4.38      7.07 o 
   3  -2  17       12.48       14.11      9.60 o 
   4  -2  17        6.23        9.34     10.54 o 
  -4  -1  17       13.18       16.10     11.06 o 
  -3  -1  17        0.38       -5.91      7.06 o 
  -2  -1  17        0.96        0.92      6.96 o 
  -1  -1  17        6.02        5.39      7.38 o 
   0  -1  17       10.66       25.02     10.06 o 
   1  -1  17        2.01       -0.66      6.87 o 
   2  -1  17        0.21       -6.85      6.99 o 
   3  -1  17        3.70       12.11      9.57 o 
   4  -1  17        2.88        4.19      6.45 o 
  -4   0  17        0.10       -0.47      8.87 o 
  -3   0  17       24.01       33.03     11.19 o 
  -2   0  17        7.23       -2.46      6.69 o 
  -1   0  17       27.56       49.56     11.35 o 
   0   0  17        1.69       10.51      7.87 o 
   1   0  17        0.03        7.86      7.71 o 
   2   0  17        0.87       11.04      7.95 o 
   3   0  17       22.90       16.08      9.73 o 
   4   0  17       22.03       13.37      9.34 o 
  -3   1  17       22.58       21.17     10.35 o 
  -1   1  17        5.39        3.21      6.97 o 
   0   1  17       56.66       82.10     13.40 o 
   1   1  17        0.00        3.23      7.15 o 
   2   1  17        0.15       -6.21      6.21 o 
   3   1  17        9.10       13.49      6.42 o 
   4   1  17        8.44        8.39      6.72 o 
  -3   2  17        2.88        2.30      9.53 o 
  -1   2  17       16.72       18.50      8.74 o 
   0   2  17       19.32       34.32     10.03 o 
   1   2  17        1.52        3.13      6.90 o 
   2   2  17        0.53       -5.45      5.45 o 
   3   2  17        0.35        1.51      6.77 o 
   4   2  17       38.75       40.94      8.39 o 
  -3   3  17        0.39       -6.67      9.78 o 
  -2   3  17        1.93        9.34      9.88 o 
   0   3  17        5.81        2.87      7.63 o 
   1   3  17       14.23       16.10      8.93 o 
   2   3  17        1.57       -0.71      6.95 o 
   3   3  17       11.75        8.28     12.17 o 
   4   3  17        1.80        3.04     12.58 o 
  -2   4  17        0.32        9.32     10.54 o 
   1   4  17        6.69        6.33      6.52 o 
   2   4  17       20.34       14.21     10.03 o 
   3   4  17        0.09        3.39      5.94 o 
   4   4  17        8.13       18.99      7.53 o 
   1   5  17        3.17       -1.98      8.72 o 
   2   5  17       18.44       23.01      6.89 o 
   3   5  17       39.32       36.09      7.93 o 
  -2  -4  18        0.16       -6.71      6.71 o 
  -1  -4  18       10.84        8.57      9.09 o 
   0  -4  18        0.08       21.22     10.03 o 
   1  -4  18        0.54       -6.11      8.46 o 
  -2  -3  18        1.18        1.81      7.48 o 
  -1  -3  18        3.70       10.03      8.91 o 
   0  -3  18       43.22       55.95     13.26 o 
   1  -3  18       18.34       -2.31      7.60 o 
   2  -3  18        0.03       -5.28      7.83 o 
  -3  -2  18        3.30       22.26      9.57 o 
  -2  -2  18        0.01        5.05      7.64 o 
  -1  -2  18        2.33       -3.93      7.64 o 
   0  -2  18       13.21       13.80      8.91 o 
   1  -2  18        1.41        4.78      7.95 o 
   2  -2  18       11.41       18.22     10.51 o 
   3  -2  18       23.70       13.82     10.03 o 
  -2  -1  18        0.42        1.46      7.36 o 
  -1  -1  18        1.45        4.61      7.83 o 
   0  -1  18        6.14       15.34      8.77 o 
   1  -1  18       26.39       24.47     10.10 o 
   2  -1  18        6.57        6.50      9.01 o 
   3  -1  18       43.28       48.52     13.40 o 
  -2   0  18        3.66        1.56      7.96 o 
  -1   0  18        3.07        6.85      8.26 o 
   0   0  18       11.20       10.09      8.35 o 
   1   0  18        0.37        2.57      7.80 o 
   2   0  18       11.57        1.24      8.10 o 
   3   0  18        0.81       -0.94      8.35 o 
   4   0  18       13.43       11.26     10.27 o 
  -1   1  18       10.25       19.64      9.21 o 
   0   1  18        1.11        9.85      7.97 o 
   1   1  18        9.74        1.85      8.44 o 
   2   1  18        0.26        1.51      7.90 o 
   3   1  18       15.10        1.91      8.34 o 
   4   1  18        2.65        5.08      6.52 o 
   0   2  18        5.67        2.58      7.95 o 
   1   2  18        0.19       -2.24      7.90 o 
   2   2  18       23.52       14.05      9.07 o 
   3   2  18       14.92       13.33      9.06 o 
   0   3  18       22.48       20.87     10.19 o 
   1   3  18        1.52       -1.11      7.31 o 
   2   3  18        5.93       17.28      9.76 o 
   3   3  18        0.50        5.09      6.13 o 
   1   4  18       12.33        8.36      8.62 o 
   2   4  18       15.90       12.88      7.10 o 
   3   4  18       14.41       14.16      7.45 o 
  -1  -3  19       20.27       19.18     10.29 o 
   0  -3  19       14.76       15.08     10.26 o 
   1  -3  19        1.38       -7.64      7.64 o 
  -2  -2  19        2.58       -4.40      7.79 o 
  -1  -2  19        5.15       -1.92      7.93 o 
   0  -2  19       17.73       11.23      9.30 o 
   1  -2  19        6.86       30.55     11.58 o 
   2  -2  19       75.35       84.69     15.79 o 
  -2  -1  19        0.17        1.98      8.46 o 
  -1  -1  19        2.42       -0.55      7.61 o 
   0  -1  19       47.86       57.07     13.26 o 
   1  -1  19        0.84       -3.60      7.76 o 
   2  -1  19        9.61        8.15      9.43 o 
  -1   0  19        8.36       12.24      9.59 o 
   0   0  19        1.54       10.54      9.10 o 
   1   0  19       16.62       24.21     10.84 o 
   2   0  19        5.18       21.22     10.28 o 
  -1   1  19        1.09       -2.21      7.88 o 
   0   1  19       30.75       68.33     14.36 o 
   1   1  19        0.94        0.00      7.48 o 
   2   1  19        1.67        2.80      8.35 o 
   3   1  19        1.44       -0.86      8.47 o 
   0   2  19        6.26        6.60      8.90 o 
   1   2  19       37.17       44.29     12.51 o 
   2   2  19        5.05        8.65      9.19 o 
   1   3  19        7.29       13.58      9.67 o 
   2   3  19        2.18        2.60      8.11 o 
   0  -1  20        4.09        0.60      8.53 o 
   0   0  20        2.03        1.32      9.43 o 
   1   0  20        6.41        0.83      8.62 o 
   0   1  20        8.32        2.98      8.94 o 
   1   1  20        0.03        1.09      8.89 o 
                                                 
